# Supplementary material for: Tunable CO2 electroreduction to ethanol and ethylene with controllable interfacial wettability
Source: Nat Commun. 2023 Jun 16;14:3575. doi: 10.1038/s41467-023-39351-2 (PMC10275897; doi:10.1038/s41467-023-39351-2)
Supplement: Supplementary file 3 — Source Data [file 41467_2023_39351_MOESM3_ESM.xlsx]

## Sheet: Figure 1a
2θ (°)	Intensity
	Cu	Cu-12C
30.0083	359	2440
30.0183	385	2474
30.0283	387	2441
30.0383	353	2463
30.0483	400	2428
30.0583	386	2425
30.0683	389	2430
30.0782	375	2455
30.0882	359	2462
30.0982	409	2432
30.1082	387	2448
30.1182	392	2448
30.1282	366	2412
30.1382	390	2426
30.1482	397	2442
30.1582	380	2398
30.1681	331	2430
30.1781	358	2458
30.1881	349	2434
30.1981	366	2468
30.2081	370	2448
30.2181	368	2420
30.2281	366	2465
30.2381	411	2394
30.248	377	2430
30.258	394	2455
30.268	356	2450
30.278	361	2437
30.288	357	2439
30.298	351	2461
30.308	381	2457
30.318	378	2427
30.328	358	2434
30.3379	386	2427
30.3479	392	2474
30.3579	379	2436
30.3679	340	2393
30.3779	389	2442
30.3879	379	2424
30.3979	376	2444
30.4079	394	2450
30.4178	399	2422
30.4278	370	2441
30.4378	343	2430
30.4478	400	2425
30.4578	363	2419
30.4678	376	2431
30.4778	396	2454
30.4878	416	2398
30.4978	377	2396
30.5077	371	2428
30.5177	385	2413
30.5277	369	2414
30.5377	350	2421
30.5477	388	2433
30.5577	345	2419
30.5677	355	2449
30.5777	352	2387
30.5877	390	2445
30.5976	380	2436
30.6076	389	2432
30.6176	417	2441
30.6276	355	2439
30.6376	355	2427
30.6476	410	2433
30.6576	367	2451
30.6676	364	2382
30.6775	376	2424
30.6875	386	2465
30.6975	326	2400
30.7075	406	2420
30.7175	318	2375
30.7275	433	2404
30.7375	374	2432
30.7475	336	2429
30.7575	363	2409
30.7674	366	2397
30.7774	369	2451
30.7874	352	2435
30.7974	351	2441
30.8074	373	2391
30.8174	342	2417
30.8274	341	2398
30.8374	340	2424
30.8473	372	2410
30.8573	339	2423
30.8673	356	2387
30.8773	370	2397
30.8873	349	2414
30.8973	412	2431
30.9073	358	2426
30.9173	343	2407
30.9273	376	2388
30.9372	335	2383
30.9472	342	2382
30.9572	353	2386
30.9672	357	2411
30.9772	343	2423
30.9872	360	2400
30.9972	360	2410
31.0072	338	2407
31.0172	359	2363
31.0271	376	2419
31.0371	355	2395
31.0471	297	2399
31.0571	331	2410
31.0671	322	2391
31.0771	375	2420
31.0871	371	2410
31.0971	362	2411
31.107	357	2380
31.117	365	2395
31.127	324	2367
31.137	337	2394
31.147	336	2423
31.157	381	2436
31.167	356	2415
31.177	343	2405
31.187	340	2411
31.1969	361	2405
31.2069	385	2393
31.2169	371	2391
31.2269	318	2381
31.2369	351	2415
31.2469	340	2452
31.2569	344	2439
31.2669	362	2413
31.2768	335	2409
31.2868	336	2429
31.2968	341	2400
31.3068	332	2411
31.3168	345	2431
31.3268	358	2379
31.3368	298	2408
31.3468	370	2372
31.3568	378	2403
31.3667	353	2430
31.3767	335	2380
31.3867	327	2417
31.3967	364	2379
31.4067	332	2436
31.4167	343	2423
31.4267	360	2411
31.4367	367	2427
31.4466	353	2376
31.4566	353	2392
31.4666	332	2360
31.4766	335	2395
31.4866	331	2390
31.4966	331	2403
31.5066	313	2364
31.5166	340	2393
31.5266	330	2366
31.5365	334	2385
31.5465	350	2426
31.5565	338	2398
31.5665	345	2373
31.5765	341	2433
31.5865	361	2409
31.5965	344	2422
31.6065	340	2416
31.6165	368	2458
31.6264	360	2395
31.6364	355	2410
31.6464	353	2428
31.6564	383	2408
31.6664	367	2406
31.6764	372	2401
31.6864	357	2408
31.6964	360	2447
31.7063	339	2415
31.7163	342	2399
31.7263	359	2422
31.7363	341	2378
31.7463	362	2416
31.7563	370	2367
31.7663	364	2434
31.7763	337	2413
31.7863	367	2386
31.7962	329	2416
31.8062	338	2433
31.8162	366	2388
31.8262	352	2394
31.8362	327	2412
31.8462	330	2380
31.8562	343	2398
31.8662	330	2406
31.8761	308	2426
31.8861	328	2396
31.8961	337	2404
31.9061	280	2381
31.9161	337	2385
31.9261	329	2372
31.9361	318	2406
31.9461	305	2398
31.9561	310	2406
31.966	337	2396
31.976	348	2412
31.986	351	2407
31.996	327	2379
32.006	356	2368
32.016	342	2378
32.026	343	2364
32.036	351	2428
32.046	321	2352
32.0559	345	2389
32.0659	330	2400
32.0759	323	2399
32.0859	332	2385
32.0959	349	2381
32.1059	339	2394
32.1159	353	2374
32.1259	323	2384
32.1358	333	2374
32.1458	326	2380
32.1558	323	2377
32.1658	334	2410
32.1758	337	2388
32.1858	325	2358
32.1958	331	2379
32.2058	320	2367
32.2158	327	2385
32.2257	317	2366
32.2357	335	2392
32.2457	309	2370
32.2557	326	2416
32.2657	332	2384
32.2757	328	2384
32.2857	356	2353
32.2957	318	2398
32.3056	338	2387
32.3156	346	2410
32.3256	341	2378
32.3356	322	2380
32.3456	287	2406
32.3556	318	2365
32.3656	330	2372
32.3756	302	2365
32.3856	314	2410
32.3955	301	2357
32.4055	300	2391
32.4155	306	2367
32.4255	349	2379
32.4355	314	2380
32.4455	331	2349
32.4555	310	2367
32.4655	349	2384
32.4754	325	2399
32.4854	313	2377
32.4954	329	2381
32.5054	297	2398
32.5154	330	2422
32.5254	354	2367
32.5354	324	2369
32.5454	351	2376
32.5554	308	2377
32.5653	308	2343
32.5753	300	2374
32.5853	309	2404
32.5953	316	2372
32.6053	282	2371
32.6153	335	2361
32.6253	303	2380
32.6353	305	2363
32.6453	334	2373
32.6552	339	2375
32.6652	342	2352
32.6752	328	2374
32.6852	335	2383
32.6952	307	2368
32.7052	314	2343
32.7152	289	2369
32.7252	299	2350
32.7351	313	2440
32.7451	321	2415
32.7551	309	2373
32.7651	313	2358
32.7751	312	2398
32.7851	323	2358
32.7951	307	2359
32.8051	286	2349
32.8151	376	2365
32.825	323	2371
32.835	306	2430
32.845	345	2388
32.855	300	2366
32.865	309	2346
32.875	301	2367
32.885	299	2368
32.895	327	2356
32.9049	338	2369
32.9149	323	2393
32.9249	321	2372
32.9349	323	2382
32.9449	320	2373
32.9549	297	2375
32.9649	316	2390
32.9749	280	2373
32.9849	301	2378
32.9948	324	2340
33.0048	312	2370
33.0148	310	2353
33.0248	321	2336
33.0348	289	2370
33.0448	314	2387
33.0548	303	2376
33.0648	308	2354
33.0748	332	2380
33.0847	324	2370
33.0947	326	2397
33.1047	308	2345
33.1147	282	2352
33.1247	280	2360
33.1347	333	2378
33.1447	275	2366
33.1547	319	2404
33.1646	324	2345
33.1746	338	2370
33.1846	340	2352
33.1946	302	2407
33.2046	299	2366
33.2146	307	2372
33.2246	316	2367
33.2346	299	2412
33.2446	318	2355
33.2545	303	2372
33.2645	291	2344
33.2745	326	2367
33.2845	303	2359
33.2945	288	2372
33.3045	316	2379
33.3145	283	2345
33.3245	332	2368
33.3344	314	2331
33.3444	318	2399
33.3544	293	2380
33.3644	288	2411
33.3744	338	2375
33.3844	319	2361
33.3944	304	2352
33.4044	311	2360
33.4144	317	2376
33.4243	328	2403
33.4343	307	2364
33.4443	294	2351
33.4543	304	2322
33.4643	271	2352
33.4743	321	2366
33.4843	312	2330
33.4943	312	2389
33.5042	315	2356
33.5142	258	2366
33.5242	294	2353
33.5342	309	2363
33.5442	303	2378
33.5542	340	2363
33.5642	285	2350
33.5742	297	2350
33.5842	327	2387
33.5941	284	2348
33.6041	298	2372
33.6141	313	2355
33.6241	286	2387
33.6341	304	2339
33.6441	275	2391
33.6541	323	2375
33.6641	296	2356
33.6741	303	2375
33.684	292	2380
33.694	284	2333
33.704	320	2349
33.714	301	2359
33.724	298	2329
33.734	280	2368
33.744	290	2354
33.754	316	2360
33.7639	292	2363
33.7739	308	2377
33.7839	293	2394
33.7939	322	2361
33.8039	322	2369
33.8139	291	2375
33.8239	298	2385
33.8339	306	2364
33.8439	281	2372
33.8538	343	2346
33.8638	311	2363
33.8738	318	2336
33.8838	330	2369
33.8938	311	2339
33.9038	312	2383
33.9138	289	2345
33.9238	303	2402
33.9337	306	2361
33.9437	315	2382
33.9537	306	2351
33.9637	306	2353
33.9737	276	2388
33.9837	291	2365
33.9937	339	2357
34.0037	288	2379
34.0137	321	2367
34.0236	333	2354
34.0336	281	2337
34.0436	308	2380
34.0536	308	2388
34.0636	279	2402
34.0736	284	2377
34.0836	305	2359
34.0936	311	2358
34.1036	304	2384
34.1135	326	2375
34.1235	339	2327
34.1335	326	2348
34.1435	318	2353
34.1535	295	2355
34.1635	280	2359
34.1735	319	2372
34.1835	310	2394
34.1934	298	2381
34.2034	304	2374
34.2134	299	2381
34.2234	301	2374
34.2334	291	2351
34.2434	285	2378
34.2534	290	2345
34.2634	283	2315
34.2734	291	2325
34.2833	323	2383
34.2933	297	2320
34.3033	311	2344
34.3133	314	2345
34.3233	296	2353
34.3333	333	2361
34.3433	278	2378
34.3533	285	2370
34.3632	327	2386
34.3732	290	2339
34.3832	313	2393
34.3932	302	2396
34.4032	307	2341
34.4132	256	2357
34.4232	306	2344
34.4332	313	2356
34.4432	292	2354
34.4531	326	2340
34.4631	302	2357
34.4731	305	2342
34.4831	298	2372
34.4931	287	2350
34.5031	290	2389
34.5131	307	2341
34.5231	304	2345
34.533	297	2338
34.543	309	2354
34.553	326	2344
34.563	304	2361
34.573	297	2380
34.583	293	2377
34.593	282	2375
34.603	305	2343
34.613	302	2352
34.6229	307	2360
34.6329	289	2358
34.6429	324	2366
34.6529	288	2377
34.6629	307	2370
34.6729	326	2344
34.6829	273	2344
34.6929	320	2347
34.7029	286	2382
34.7128	286	2359
34.7228	275	2381
34.7328	309	2354
34.7428	326	2341
34.7528	315	2336
34.7628	328	2353
34.7728	299	2325
34.7828	297	2364
34.7927	277	2341
34.8027	296	2341
34.8127	287	2344
34.8227	317	2369
34.8327	280	2351
34.8427	309	2362
34.8527	315	2343
34.8627	284	2365
34.8727	313	2351
34.8826	306	2350
34.8926	297	2316
34.9026	314	2356
34.9126	274	2352
34.9226	292	2343
34.9326	307	2317
34.9426	297	2355
34.9526	284	2375
34.9625	294	2357
34.9725	309	2351
34.9825	312	2355
34.9925	300	2339
35.0025	330	2337
35.0125	281	2352
35.0225	277	2372
35.0325	278	2373
35.0425	290	2346
35.0524	266	2334
35.0624	299	2322
35.0724	283	2365
35.0824	284	2384
35.0924	250	2343
35.1024	320	2370
35.1124	311	2328
35.1224	282	2377
35.1324	298	2342
35.1423	272	2360
35.1523	293	2332
35.1623	302	2368
35.1723	312	2365
35.1823	290	2365
35.1923	293	2332
35.2023	270	2358
35.2123	295	2367
35.2222	311	2322
35.2322	290	2353
35.2422	302	2334
35.2522	282	2335
35.2622	298	2354
35.2722	287	2351
35.2822	327	2324
35.2922	305	2361
35.3022	297	2371
35.3121	312	2329
35.3221	311	2354
35.3321	285	2350
35.3421	290	2362
35.3521	312	2366
35.3621	284	2343
35.3721	326	2388
35.3821	329	2342
35.392	309	2382
35.402	304	2404
35.412	323	2360
35.422	302	2373
35.432	311	2343
35.442	304	2367
35.452	283	2327
35.462	320	2373
35.472	292	2336
35.4819	272	2369
35.4919	294	2362
35.5019	308	2361
35.5119	296	2351
35.5219	275	2360
35.5319	285	2347
35.5419	307	2345
35.5519	300	2342
35.5618	320	2368
35.5718	327	2338
35.5818	285	2355
35.5918	309	2360
35.6018	303	2356
35.6118	308	2379
35.6218	285	2365
35.6318	270	2341
35.6418	304	2373
35.6517	324	2346
35.6617	293	2371
35.6717	292	2347
35.6817	273	2352
35.6917	292	2365
35.7017	300	2382
35.7117	287	2365
35.7217	288	2368
35.7317	321	2367
35.7416	305	2334
35.7516	296	2365
35.7616	285	2375
35.7716	331	2327
35.7816	311	2356
35.7916	291	2324
35.8016	303	2374
35.8116	326	2392
35.8215	299	2368
35.8315	310	2360
35.8415	304	2321
35.8515	307	2355
35.8615	292	2403
35.8715	323	2383
35.8815	301	2378
35.8915	303	2359
35.9015	298	2380
35.9114	314	2331
35.9214	287	2358
35.9314	296	2376
35.9414	282	2382
35.9514	306	2388
35.9614	302	2374
35.9714	298	2327
35.9814	289	2406
35.9913	317	2343
36.0013	326	2376
36.0113	340	2342
36.0213	319	2402
36.0313	345	2379
36.0413	281	2382
36.0513	319	2364
36.0613	282	2370
36.0713	284	2345
36.0812	278	2364
36.0912	303	2336
36.1012	301	2355
36.1112	290	2344
36.1212	302	2371
36.1312	284	2339
36.1412	333	2354
36.1512	303	2350
36.1612	292	2369
36.1711	300	2315
36.1811	286	2390
36.1911	307	2330
36.2011	310	2364
36.2111	299	2336
36.2211	310	2353
36.2311	277	2363
36.2411	291	2365
36.251	320	2375
36.261	293	2375
36.271	324	2354
36.281	324	2356
36.291	287	2380
36.301	316	2333
36.311	341	2403
36.321	286	2360
36.331	302	2355
36.3409	310	2384
36.3509	306	2335
36.3609	319	2367
36.3709	263	2382
36.3809	321	2368
36.3909	309	2387
36.4009	302	2355
36.4109	295	2376
36.4208	331	2390
36.4308	310	2397
36.4408	306	2356
36.4508	299	2358
36.4608	327	2359
36.4708	298	2360
36.4808	325	2346
36.4908	306	2384
36.5008	323	2362
36.5107	292	2366
36.5207	274	2417
36.5307	292	2364
36.5407	368	2372
36.5507	301	2376
36.5607	331	2364
36.5707	308	2354
36.5807	318	2367
36.5906	337	2392
36.6006	311	2355
36.6106	350	2373
36.6206	315	2387
36.6306	301	2377
36.6406	333	2348
36.6506	289	2389
36.6606	295	2426
36.6706	318	2385
36.6805	323	2376
36.6905	356	2398
36.7005	323	2370
36.7105	346	2386
36.7205	316	2385
36.7305	293	2357
36.7405	347	2378
36.7505	326	2412
36.7605	329	2427
36.7704	334	2387
36.7804	304	2356
36.7904	321	2416
36.8004	315	2352
36.8104	305	2388
36.8204	315	2384
36.8304	323	2384
36.8404	296	2382
36.8503	347	2390
36.8603	339	2368
36.8703	305	2373
36.8803	328	2367
36.8903	312	2390
36.9003	307	2411
36.9103	348	2369
36.9203	306	2419
36.9303	339	2400
36.9402	325	2377
36.9502	304	2408
36.9602	309	2392
36.9702	309	2378
36.9802	289	2387
36.9902	311	2400
37.0002	288	2364
37.0102	306	2344
37.0201	304	2397
37.0301	298	2352
37.0401	343	2339
37.0501	322	2396
37.0601	265	2381
37.0701	352	2361
37.0801	307	2358
37.0901	343	2361
37.1001	326	2347
37.11	301	2363
37.12	319	2374
37.13	338	2404
37.14	353	2363
37.15	300	2386
37.16	312	2371
37.17	318	2337
37.18	356	2360
37.19	297	2353
37.1999	316	2412
37.2099	306	2371
37.2199	344	2426
37.2299	335	2389
37.2399	333	2394
37.2499	281	2390
37.2599	348	2371
37.2699	327	2348
37.2798	295	2404
37.2898	313	2396
37.2998	333	2369
37.3098	342	2374
37.3198	305	2347
37.3298	305	2341
37.3398	308	2376
37.3498	310	2354
37.3598	347	2402
37.3697	305	2357
37.3797	336	2382
37.3897	330	2358
37.3997	289	2342
37.4097	297	2390
37.4197	310	2335
37.4297	319	2418
37.4397	306	2370
37.4496	305	2367
37.4596	276	2379
37.4696	301	2348
37.4796	298	2404
37.4896	304	2380
37.4996	286	2346
37.5096	309	2340
37.5196	286	2357
37.5296	295	2325
37.5395	341	2344
37.5495	307	2356
37.5595	324	2367
37.5695	293	2358
37.5795	303	2359
37.5895	275	2365
37.5995	273	2329
37.6095	296	2392
37.6194	322	2368
37.6294	304	2300
37.6394	323	2357
37.6494	318	2367
37.6594	288	2343
37.6694	295	2321
37.6794	269	2353
37.6894	318	2335
37.6994	326	2373
37.7093	311	2355
37.7193	300	2351
37.7293	296	2321
37.7393	318	2364
37.7493	310	2379
37.7593	315	2354
37.7693	334	2368
37.7793	292	2353
37.7893	304	2352
37.7992	344	2381
37.8092	289	2400
37.8192	303	2350
37.8292	306	2335
37.8392	323	2354
37.8492	323	2339
37.8592	301	2323
37.8692	313	2322
37.8791	294	2363
37.8891	310	2383
37.8991	279	2343
37.9091	320	2338
37.9191	305	2354
37.9291	313	2302
37.9391	308	2370
37.9491	300	2370
37.9591	269	2325
37.969	308	2351
37.979	288	2334
37.989	305	2357
37.999	310	2340
38.009	291	2346
38.019	301	2303
38.029	302	2365
38.039	299	2355
38.0489	270	2371
38.0589	292	2330
38.0689	296	2317
38.0789	283	2325
38.0889	314	2349
38.0989	299	2334
38.1089	288	2327
38.1189	322	2340
38.1289	283	2377
38.1388	282	2336
38.1488	335	2374
38.1588	292	2361
38.1688	303	2334
38.1788	290	2341
38.1888	277	2333
38.1988	315	2365
38.2088	313	2331
38.2188	299	2360
38.2287	290	2358
38.2387	263	2315
38.2487	301	2362
38.2587	316	2350
38.2687	307	2390
38.2787	308	2323
38.2887	305	2369
38.2987	298	2363
38.3086	287	2359
38.3186	264	2338
38.3286	316	2363
38.3386	297	2312
38.3486	257	2374
38.3586	288	2345
38.3686	327	2355
38.3786	284	2369
38.3886	282	2377
38.3985	299	2350
38.4085	267	2346
38.4185	277	2351
38.4285	293	2354
38.4385	282	2350
38.4485	325	2315
38.4585	281	2336
38.4685	326	2348
38.4784	308	2355
38.4884	290	2372
38.4984	324	2364
38.5084	300	2331
38.5184	268	2338
38.5284	322	2340
38.5384	283	2369
38.5484	305	2336
38.5584	308	2347
38.5683	286	2343
38.5783	282	2335
38.5883	287	2343
38.5983	319	2364
38.6083	327	2343
38.6183	279	2336
38.6283	297	2369
38.6383	270	2346
38.6482	288	2340
38.6582	272	2337
38.6682	305	2318
38.6782	323	2356
38.6882	287	2349
38.6982	298	2334
38.7082	272	2335
38.7182	291	2354
38.7282	296	2322
38.7381	288	2316
38.7481	293	2327
38.7581	302	2335
38.7681	301	2354
38.7781	291	2350
38.7881	303	2335
38.7981	291	2321
38.8081	288	2356
38.8181	286	2356
38.828	293	2346
38.838	304	2371
38.848	305	2328
38.858	307	2364
38.868	262	2374
38.878	291	2315
38.888	271	2365
38.898	298	2356
38.9079	264	2313
38.9179	287	2354
38.9279	296	2386
38.9379	285	2343
38.9479	299	2380
38.9579	296	2349
38.9679	312	2351
38.9779	304	2361
38.9879	273	2353
38.9978	294	2333
39.0078	281	2299
39.0178	292	2332
39.0278	282	2356
39.0378	291	2356
39.0478	319	2331
39.0578	265	2350
39.0678	301	2358
39.0777	274	2351
39.0877	301	2342
39.0977	267	2362
39.1077	306	2360
39.1177	293	2368
39.1277	278	2343
39.1377	302	2353
39.1477	298	2317
39.1577	285	2329
39.1676	276	2347
39.1776	284	2337
39.1876	258	2366
39.1976	294	2357
39.2076	281	2323
39.2176	304	2353
39.2276	317	2335
39.2376	276	2331
39.2476	291	2321
39.2575	317	2314
39.2675	245	2348
39.2775	309	2335
39.2875	294	2315
39.2975	273	2347
39.3075	300	2367
39.3175	284	2355
39.3275	303	2341
39.3374	275	2311
39.3474	308	2340
39.3574	297	2355
39.3674	289	2336
39.3774	313	2352
39.3874	305	2352
39.3974	304	2324
39.4074	280	2332
39.4174	282	2325
39.4273	294	2341
39.4373	278	2357
39.4473	295	2349
39.4573	285	2342
39.4673	276	2346
39.4773	279	2345
39.4873	278	2358
39.4973	300	2366
39.5072	291	2308
39.5172	292	2332
39.5272	295	2333
39.5372	294	2308
39.5472	295	2339
39.5572	264	2331
39.5672	264	2318
39.5772	277	2368
39.5872	272	2325
39.5971	304	2330
39.6071	279	2302
39.6171	285	2319
39.6271	304	2327
39.6371	276	2300
39.6471	312	2318
39.6571	310	2310
39.6671	325	2346
39.677	270	2358
39.687	270	2327
39.697	284	2320
39.707	308	2351
39.717	274	2336
39.727	316	2374
39.737	276	2327
39.747	264	2341
39.757	289	2346
39.7669	282	2313
39.7769	271	2313
39.7869	302	2315
39.7969	287	2341
39.8069	282	2358
39.8169	319	2349
39.8269	280	2343
39.8369	289	2329
39.8469	288	2356
39.8568	280	2330
39.8668	279	2334
39.8768	285	2336
39.8868	298	2328
39.8968	280	2334
39.9068	263	2338
39.9168	274	2344
39.9268	284	2326
39.9367	308	2326
39.9467	276	2353
39.9567	278	2344
39.9667	294	2345
39.9767	294	2332
39.9867	270	2346
39.9967	300	2332
40.0067	288	2320
40.0167	278	2356
40.0266	317	2331
40.0366	286	2357
40.0466	289	2303
40.0566	312	2350
40.0666	276	2341
40.0766	291	2364
40.0866	281	2362
40.0966	269	2326
40.1065	276	2369
40.1165	280	2334
40.1265	274	2343
40.1365	309	2360
40.1465	286	2290
40.1565	282	2360
40.1665	304	2302
40.1765	290	2325
40.1865	276	2360
40.1964	262	2365
40.2064	251	2350
40.2164	271	2321
40.2264	283	2321
40.2364	294	2326
40.2464	301	2313
40.2564	249	2331
40.2664	273	2313
40.2764	255	2328
40.2863	268	2325
40.2963	280	2326
40.3063	296	2312
40.3163	293	2341
40.3263	272	2327
40.3363	260	2308
40.3463	306	2340
40.3563	271	2331
40.3662	296	2332
40.3762	291	2328
40.3862	317	2342
40.3962	283	2324
40.4062	288	2374
40.4162	311	2347
40.4262	288	2341
40.4362	284	2331
40.4462	293	2312
40.4561	291	2355
40.4661	315	2326
40.4761	299	2337
40.4861	321	2349
40.4961	314	2347
40.5061	298	2321
40.5161	296	2311
40.5261	289	2353
40.536	289	2325
40.546	286	2324
40.556	284	2340
40.566	304	2341
40.576	268	2386
40.586	284	2338
40.596	272	2349
40.606	301	2359
40.616	269	2367
40.6259	305	2333
40.6359	288	2328
40.6459	276	2361
40.6559	287	2328
40.6659	291	2324
40.6759	306	2354
40.6859	333	2354
40.6959	304	2312
40.7058	293	2316
40.7158	292	2339
40.7258	272	2310
40.7358	307	2350
40.7458	297	2319
40.7558	319	2341
40.7658	294	2388
40.7758	312	2358
40.7858	276	2339
40.7957	297	2369
40.8057	292	2344
40.8157	262	2311
40.8257	293	2332
40.8357	318	2343
40.8457	293	2319
40.8557	277	2329
40.8657	277	2357
40.8757	294	2338
40.8856	305	2305
40.8956	274	2335
40.9056	324	2348
40.9156	267	2359
40.9256	307	2325
40.9356	316	2384
40.9456	308	2310
40.9556	297	2354
40.9655	327	2345
40.9755	289	2344
40.9855	319	2359
40.9955	271	2336
41.0055	318	2354
41.0155	273	2358
41.0255	281	2330
41.0355	320	2346
41.0455	286	2340
41.0554	279	2343
41.0654	270	2338
41.0754	285	2367
41.0854	298	2342
41.0954	276	2360
41.1054	304	2341
41.1154	313	2362
41.1254	303	2349
41.1353	297	2323
41.1453	312	2353
41.1553	302	2323
41.1653	297	2368
41.1753	280	2367
41.1853	318	2348
41.1953	331	2347
41.2053	297	2340
41.2153	300	2336
41.2252	296	2326
41.2352	310	2334
41.2452	284	2350
41.2552	262	2371
41.2652	298	2356
41.2752	320	2305
41.2852	307	2353
41.2952	295	2367
41.3052	277	2390
41.3151	294	2368
41.3251	324	2363
41.3351	315	2320
41.3451	302	2380
41.3551	284	2359
41.3651	309	2338
41.3751	308	2341
41.3851	305	2377
41.395	306	2359
41.405	323	2359
41.415	313	2333
41.425	311	2392
41.435	305	2364
41.445	319	2377
41.455	275	2368
41.465	297	2355
41.475	291	2364
41.4849	279	2381
41.4949	293	2393
41.5049	315	2366
41.5149	304	2337
41.5249	293	2365
41.5349	298	2364
41.5449	327	2346
41.5549	306	2355
41.5648	271	2336
41.5748	318	2394
41.5848	303	2386
41.5948	321	2366
41.6048	302	2344
41.6148	301	2382
41.6248	307	2347
41.6348	289	2373
41.6448	314	2360
41.6547	326	2371
41.6647	293	2373
41.6747	295	2404
41.6847	325	2354
41.6947	302	2363
41.7047	320	2357
41.7147	297	2353
41.7247	298	2393
41.7346	323	2356
41.7446	307	2380
41.7546	303	2371
41.7646	334	2372
41.7746	332	2339
41.7846	333	2360
41.7946	327	2383
41.8046	332	2350
41.8146	333	2354
41.8245	347	2393
41.8345	283	2356
41.8445	304	2354
41.8545	304	2362
41.8645	310	2351
41.8745	295	2402
41.8845	300	2380
41.8945	329	2365
41.9045	303	2368
41.9144	327	2396
41.9244	324	2377
41.9344	311	2376
41.9444	311	2361
41.9544	320	2376
41.9644	333	2354
41.9744	310	2333
41.9844	332	2415
41.9943	325	2381
42.0043	308	2396
42.0143	310	2372
42.0243	354	2393
42.0343	343	2342
42.0443	320	2374
42.0543	342	2352
42.0643	333	2356
42.0743	317	2390
42.0842	309	2346
42.0942	319	2394
42.1042	349	2391
42.1142	298	2355
42.1242	345	2375
42.1342	352	2404
42.1442	303	2390
42.1542	344	2394
42.1641	345	2403
42.1741	288	2389
42.1841	358	2359
42.1941	355	2380
42.2041	331	2383
42.2141	378	2396
42.2241	348	2391
42.2341	327	2412
42.2441	358	2400
42.254	356	2397
42.264	362	2399
42.274	343	2391
42.284	335	2396
42.294	353	2383
42.304	343	2412
42.314	337	2450
42.324	359	2402
42.334	366	2433
42.3439	311	2424
42.3539	353	2383
42.3639	411	2428
42.3739	349	2391
42.3839	382	2433
42.3939	321	2437
42.4039	381	2427
42.4139	388	2418
42.4238	353	2446
42.4338	402	2421
42.4438	403	2439
42.4538	393	2422
42.4638	378	2461
42.4738	386	2505
42.4838	392	2462
42.4938	406	2456
42.5038	397	2446
42.5137	376	2459
42.5237	393	2464
42.5337	418	2491
42.5437	440	2477
42.5537	422	2455
42.5637	468	2437
42.5737	390	2476
42.5837	382	2492
42.5936	414	2463
42.6036	403	2439
42.6136	397	2496
42.6236	406	2489
42.6336	396	2491
42.6436	413	2460
42.6536	394	2476
42.6636	420	2462
42.6736	430	2480
42.6835	429	2442
42.6935	399	2449
42.7035	393	2461
42.7135	404	2436
42.7235	388	2492
42.7335	415	2456
42.7435	403	2439
42.7535	381	2423
42.7634	456	2466
42.7734	421	2454
42.7834	458	2480
42.7934	441	2487
42.8034	426	2457
42.8134	411	2526
42.8234	416	2494
42.8334	447	2459
42.8434	462	2478
42.8533	474	2513
42.8633	415	2561
42.8733	444	2518
42.8833	445	2490
42.8933	462	2484
42.9033	461	2502
42.9133	457	2519
42.9233	442	2483
42.9333	433	2500
42.9432	502	2510
42.9532	503	2541
42.9632	518	2526
42.9732	482	2582
42.9832	497	2582
42.9932	487	2631
43.0032	530	2517
43.0132	482	2604
43.0231	483	2590
43.0331	504	2553
43.0431	497	2585
43.0531	514	2582
43.0631	513	2625
43.0731	561	2633
43.0831	583	2630
43.0931	570	2573
43.1031	582	2683
43.113	608	2637
43.123	584	2678
43.133	591	2652
43.143	585	2720
43.153	609	2714
43.163	658	2735
43.173	659	2759
43.183	705	2752
43.1929	717	2753
43.2029	694	2864
43.2129	722	2844
43.2229	777	2870
43.2329	842	2904
43.2429	807	2901
43.2529	850	2948
43.2629	842	2969
43.2729	898	2995
43.2828	1007	3000
43.2928	991	3026
43.3028	1010	3082
43.3128	1130	3166
43.3228	1134	3223
43.3328	1128	3216
43.3428	1196	3206
43.3528	1244	3322
43.3628	1355	3426
43.3727	1352	3464
43.3827	1422	3466
43.3927	1441	3505
43.4027	1519	3573
43.4127	1629	3757
43.4227	1681	3682
43.4327	1750	3729
43.4427	1778	3764
43.4526	1793	3792
43.4626	1842	3787
43.4726	1794	3816
43.4826	1783	3794
43.4926	1725	3811
43.5026	1754	3747
43.5126	1826	3742
43.5226	1720	3702
43.5326	1693	3693
43.5425	1649	3625
43.5525	1603	3611
43.5625	1563	3590
43.5725	1528	3533
43.5825	1460	3525
43.5925	1569	3387
43.6025	1399	3374
43.6125	1379	3291
43.6224	1310	3310
43.6324	1240	3273
43.6424	1170	3127
43.6524	1107	3187
43.6624	1063	3106
43.6724	984	3090
43.6824	938	2998
43.6924	926	3015
43.7024	929	2908
43.7123	864	2902
43.7223	868	2962
43.7323	828	2854
43.7423	773	2889
43.7523	831	2842
43.7623	713	2739
43.7723	738	2789
43.7823	714	2748
43.7922	687	2723
43.8022	631	2720
43.8122	653	2682
43.8222	647	2732
43.8322	644	2664
43.8422	577	2640
43.8522	642	2629
43.8622	607	2624
43.8722	541	2588
43.8821	547	2581
43.8921	569	2595
43.9021	558	2582
43.9121	566	2583
43.9221	537	2632
43.9321	508	2550
43.9421	509	2558
43.9521	482	2555
43.9621	503	2535
43.972	502	2531
43.982	522	2519
43.992	484	2525
44.002	457	2545
44.012	473	2488
44.022	497	2552
44.032	511	2498
44.042	479	2519
44.0519	452	2533
44.0619	449	2529
44.0719	500	2538
44.0819	437	2506
44.0919	435	2494
44.1019	481	2498
44.1119	480	2491
44.1219	445	2493
44.1319	441	2517
44.1418	435	2461
44.1518	420	2513
44.1618	416	2491
44.1718	438	2460
44.1818	414	2467
44.1918	446	2472
44.2018	409	2491
44.2118	449	2430
44.2217	413	2486
44.2317	424	2459
44.2417	427	2473
44.2517	390	2482
44.2617	411	2446
44.2717	415	2489
44.2817	391	2452
44.2917	430	2489
44.3017	397	2482
44.3116	432	2474
44.3216	411	2462
44.3316	404	2476
44.3416	427	2487
44.3516	421	2443
44.3616	422	2482
44.3716	391	2483
44.3816	415	2452
44.3916	389	2477
44.4015	417	2414
44.4115	431	2484
44.4215	381	2423
44.4315	400	2455
44.4415	429	2438
44.4515	396	2447
44.4615	374	2427
44.4715	402	2458
44.4814	406	2438
44.4914	406	2464
44.5014	378	2424
44.5114	350	2400
44.5214	347	2483
44.5314	391	2445
44.5414	409	2442
44.5514	406	2395
44.5614	385	2476
44.5713	394	2446
44.5813	374	2407
44.5913	401	2443
44.6013	416	2468
44.6113	387	2448
44.6213	387	2462
44.6313	359	2426
44.6413	388	2444
44.6512	376	2465
44.6612	399	2414
44.6712	420	2434
44.6812	463	2397
44.6912	386	2466
44.7012	347	2434
44.7112	386	2428
44.7212	391	2417
44.7312	363	2393
44.7411	424	2476
44.7511	365	2430
44.7611	374	2426
44.7711	409	2401
44.7811	386	2451
44.7911	368	2425
44.8011	367	2421
44.8111	336	2427
44.821	368	2438
44.831	386	2408
44.841	384	2413
44.851	365	2424
44.861	369	2408
44.871	362	2422
44.881	352	2413
44.891	375	2369
44.901	358	2447
44.9109	352	2407
44.9209	364	2398
44.9309	352	2417
44.9409	361	2439
44.9509	349	2412
44.9609	388	2404
44.9709	326	2407
44.9809	356	2415
44.9909	340	2376
45.0008	349	2396
45.0108	311	2396
45.0208	396	2396
45.0308	372	2396
45.0408	361	2419
45.0508	350	2398
45.0608	348	2380
45.0708	364	2349
45.0807	350	2366
45.0907	344	2409
45.1007	344	2407
45.1107	377	2434
45.1207	340	2404
45.1307	343	2365
45.1407	366	2395
45.1507	330	2400
45.1607	324	2395
45.1706	328	2393
45.1806	321	2373
45.1906	312	2401
45.2006	334	2399
45.2106	347	2420
45.2206	327	2386
45.2306	324	2365
45.2406	313	2411
45.2505	316	2369
45.2605	357	2417
45.2705	327	2395
45.2805	356	2377
45.2905	344	2393
45.3005	324	2407
45.3105	315	2396
45.3205	320	2354
45.3305	348	2400
45.3404	351	2376
45.3504	320	2368
45.3604	324	2326
45.3704	324	2384
45.3804	306	2369
45.3904	317	2365
45.4004	305	2338
45.4104	340	2375
45.4204	313	2387
45.4303	338	2365
45.4403	302	2378
45.4503	298	2359
45.4603	311	2375
45.4703	373	2358
45.4803	293	2360
45.4903	302	2381
45.5003	310	2365
45.5102	279	2366
45.5202	307	2359
45.5302	357	2353
45.5402	313	2393
45.5502	298	2375
45.5602	344	2404
45.5702	283	2352
45.5802	316	2357
45.5902	316	2361
45.6001	304	2360
45.6101	344	2376
45.6201	281	2363
45.6301	328	2355
45.6401	311	2389
45.6501	332	2354
45.6601	334	2381
45.6701	267	2358
45.68	316	2367
45.69	318	2361
45.7	298	2356
45.71	324	2351
45.72	300	2324
45.73	326	2393
45.74	315	2337
45.75	306	2327
45.76	346	2354
45.7699	323	2339
45.7799	310	2346
45.7899	357	2353
45.7999	265	2400
45.8099	347	2373
45.8199	301	2366
45.8299	330	2378
45.8399	327	2354
45.8498	286	2375
45.8598	301	2356
45.8698	271	2366
45.8798	347	2321
45.8898	298	2347
45.8998	326	2347
45.9098	321	2331
45.9198	307	2354
45.9298	299	2369
45.9397	285	2372
45.9497	333	2373
45.9597	301	2333
45.9697	352	2361
45.9797	311	2338
45.9897	335	2340
45.9997	281	2321
46.0097	312	2341
46.0197	287	2327
46.0296	296	2338
46.0396	326	2334
46.0496	305	2311
46.0596	331	2355
46.0696	328	2384
46.0796	301	2330
46.0896	283	2389
46.0996	323	2344
46.1095	306	2365
46.1195	318	2373
46.1295	309	2353
46.1395	327	2379
46.1495	301	2360
46.1595	289	2324
46.1695	294	2355
46.1795	302	2345
46.1895	306	2313
46.1994	309	2292
46.2094	306	2354
46.2194	313	2339
46.2294	279	2352
46.2394	290	2358
46.2494	289	2322
46.2594	310	2334
46.2694	291	2354
46.2793	303	2389
46.2893	321	2340
46.2993	304	2335
46.3093	281	2362
46.3193	322	2360
46.3293	317	2341
46.3393	288	2349
46.3493	316	2332
46.3593	313	2349
46.3692	281	2352
46.3792	288	2346
46.3892	281	2352
46.3992	294	2321
46.4092	291	2308
46.4192	311	2337
46.4292	275	2375
46.4392	298	2341
46.4492	263	2319
46.4591	312	2360
46.4691	293	2300
46.4791	295	2330
46.4891	304	2354
46.4991	266	2363
46.5091	295	2325
46.5191	304	2363
46.5291	265	2298
46.539	285	2333
46.549	308	2351
46.559	283	2327
46.569	299	2319
46.579	282	2343
46.589	287	2326
46.599	272	2318
46.609	283	2328
46.619	278	2328
46.6289	289	2334
46.6389	302	2346
46.6489	271	2344
46.6589	296	2353
46.6689	305	2351
46.6789	311	2323
46.6889	288	2349
46.6989	306	2329
46.7088	304	2314
46.7188	290	2338
46.7288	301	2314
46.7388	273	2349
46.7488	299	2318
46.7588	290	2342
46.7688	273	2328
46.7788	291	2326
46.7888	303	2363
46.7987	289	2339
46.8087	295	2317
46.8187	247	2326
46.8287	287	2322
46.8387	298	2333
46.8487	279	2321
46.8587	263	2328
46.8687	287	2314
46.8786	276	2371
46.8886	291	2330
46.8986	251	2334
46.9086	262	2312
46.9186	292	2314
46.9286	316	2341
46.9386	287	2349
46.9486	296	2345
46.9586	256	2346
46.9685	270	2313
46.9785	285	2321
46.9885	280	2329
46.9985	263	2302
47.0085	279	2321
47.0185	283	2323
47.0285	297	2301
47.0385	286	2344
47.0485	252	2346
47.0584	263	2318
47.0684	257	2320
47.0784	282	2318
47.0884	310	2301
47.0984	274	2315
47.1084	275	2338
47.1184	274	2326
47.1284	264	2321
47.1383	279	2312
47.1483	288	2327
47.1583	277	2325
47.1683	263	2308
47.1783	291	2328
47.1883	257	2329
47.1983	272	2364
47.2083	280	2296
47.2183	248	2340
47.2282	247	2315
47.2382	258	2345
47.2482	293	2320
47.2582	293	2333
47.2682	286	2314
47.2782	263	2321
47.2882	289	2325
47.2982	273	2339
47.3081	267	2351
47.3181	249	2301
47.3281	263	2346
47.3381	280	2296
47.3481	277	2311
47.3581	284	2332
47.3681	248	2340
47.3781	260	2308
47.3881	258	2330
47.398	244	2333
47.408	261	2349
47.418	243	2312
47.428	275	2312
47.438	273	2326
47.448	253	2332
47.458	270	2318
47.468	266	2328
47.478	227	2327
47.4879	285	2331
47.4979	264	2316
47.5079	281	2318
47.5179	265	2315
47.5279	280	2325
47.5379	274	2333
47.5479	257	2342
47.5579	247	2331
47.5678	275	2300
47.5778	260	2289
47.5878	260	2332
47.5978	276	2317
47.6078	263	2349
47.6178	269	2339
47.6278	301	2325
47.6378	272	2296
47.6478	277	2325
47.6577	275	2316
47.6677	257	2319
47.6777	270	2300
47.6877	268	2293
47.6977	250	2293
47.7077	284	2341
47.7177	276	2310
47.7277	258	2346
47.7376	250	2322
47.7476	249	2316
47.7576	287	2295
47.7676	249	2332
47.7776	303	2339
47.7876	241	2322
47.7976	256	2333
47.8076	270	2275
47.8176	267	2335
47.8275	251	2285
47.8375	273	2278
47.8475	251	2321
47.8575	279	2310
47.8675	288	2307
47.8775	275	2336
47.8875	299	2301
47.8975	274	2313
47.9074	266	2311
47.9174	260	2289
47.9274	301	2321
47.9374	264	2335
47.9474	284	2330
47.9574	286	2360
47.9674	269	2304
47.9774	249	2330
47.9874	256	2291
47.9973	274	2318
48.0073	262	2321
48.0173	281	2316
48.0273	256	2298
48.0373	274	2286
48.0473	281	2300
48.0573	252	2326
48.0673	273	2335
48.0773	263	2324
48.0872	268	2303
48.0972	282	2281
48.1072	272	2318
48.1172	296	2335
48.1272	252	2283
48.1372	224	2313
48.1472	236	2308
48.1572	286	2324
48.1671	274	2302
48.1771	277	2318
48.1871	286	2315
48.1971	267	2328
48.2071	236	2345
48.2171	268	2300
48.2271	276	2302
48.2371	294	2361
48.2471	266	2291
48.257	239	2306
48.267	238	2306
48.277	270	2299
48.287	273	2315
48.297	257	2298
48.307	253	2303
48.317	277	2325
48.327	290	2327
48.3369	269	2318
48.3469	288	2304
48.3569	247	2319
48.3669	271	2271
48.3769	278	2316
48.3869	284	2301
48.3969	291	2305
48.4069	274	2318
48.4169	264	2350
48.4268	272	2332
48.4368	269	2330
48.4468	265	2307
48.4568	285	2298
48.4668	308	2293
48.4768	277	2303
48.4868	260	2349
48.4968	279	2295
48.5068	263	2273
48.5167	257	2301
48.5267	267	2345
48.5367	238	2360
48.5467	282	2290
48.5567	254	2315
48.5667	252	2295
48.5767	242	2307
48.5867	264	2301
48.5966	292	2306
48.6066	286	2334
48.6166	269	2307
48.6266	264	2330
48.6366	278	2280
48.6466	265	2306
48.6566	273	2312
48.6666	263	2312
48.6766	304	2319
48.6865	277	2299
48.6965	274	2310
48.7065	259	2314
48.7165	274	2324
48.7265	248	2309
48.7365	260	2315
48.7465	291	2305
48.7565	266	2267
48.7664	284	2307
48.7764	281	2279
48.7864	253	2331
48.7964	279	2306
48.8064	272	2326
48.8164	286	2291
48.8264	291	2301
48.8364	253	2303
48.8464	271	2328
48.8563	252	2338
48.8663	245	2306
48.8763	279	2336
48.8863	263	2324
48.8963	270	2318
48.9063	269	2322
48.9163	257	2295
48.9263	273	2316
48.9362	258	2339
48.9462	265	2327
48.9562	283	2284
48.9662	280	2359
48.9762	292	2303
48.9862	281	2375
48.9962	280	2308
49.0062	301	2327
49.0162	251	2356
49.0261	274	2298
49.0361	284	2314
49.0461	263	2318
49.0561	286	2322
49.0661	268	2316
49.0761	249	2347
49.0861	256	2335
49.0961	285	2320
49.1061	280	2302
49.116	285	2313
49.126	296	2333
49.136	277	2314
49.146	275	2302
49.156	284	2316
49.166	271	2316
49.176	264	2326
49.186	281	2325
49.1959	283	2319
49.2059	270	2331
49.2159	257	2340
49.2259	268	2310
49.2359	264	2321
49.2459	288	2316
49.2559	270	2297
49.2659	301	2309
49.2759	261	2345
49.2858	257	2339
49.2958	306	2324
49.3058	267	2333
49.3158	276	2319
49.3258	272	2309
49.3358	286	2326
49.3458	298	2307
49.3558	267	2324
49.3657	275	2347
49.3757	262	2341
49.3857	296	2339
49.3957	300	2373
49.4057	269	2291
49.4157	271	2293
49.4257	267	2307
49.4357	274	2309
49.4457	309	2318
49.4556	278	2338
49.4656	278	2301
49.4756	301	2324
49.4856	296	2334
49.4956	297	2317
49.5056	262	2322
49.5156	305	2318
49.5256	280	2327
49.5356	268	2336
49.5455	270	2328
49.5555	303	2310
49.5655	273	2332
49.5755	276	2350
49.5855	307	2332
49.5955	325	2323
49.6055	288	2356
49.6155	320	2320
49.6254	294	2341
49.6354	321	2305
49.6454	272	2322
49.6554	282	2322
49.6654	286	2363
49.6754	288	2311
49.6854	289	2366
49.6954	324	2346
49.7054	263	2340
49.7153	292	2308
49.7253	282	2340
49.7353	274	2377
49.7453	286	2355
49.7553	293	2344
49.7653	342	2338
49.7753	312	2342
49.7853	283	2339
49.7952	274	2357
49.8052	317	2345
49.8152	278	2314
49.8252	279	2347
49.8352	293	2334
49.8452	322	2334
49.8552	329	2345
49.8652	296	2311
49.8752	299	2346
49.8851	282	2367
49.8951	285	2375
49.9051	304	2359
49.9151	300	2373
49.9251	308	2334
49.9351	301	2398
49.9451	301	2346
49.9551	337	2362
[truncated: 3,008 more rows]

## Sheet: Figure 1d
Cu		Cu-12C
Binding Energy (eV)	Intensity	Binding Energy (eV)	Intensity
970	122724	969.98	31469.1
969.9	121281	969.88	31542.7
969.8	121875	969.78	31434.9
969.7	122343	969.68	31251.5
969.6	124765	969.58	31183.9
969.5	123788	969.48	31174.8
969.4	123837	969.38	31383.9
969.3	122890	969.28	31461.7
969.2	121583	969.18	31187.8
969.1	122679	969.08	30942
969	122165	968.98	30682.3
968.9	121528	968.88	30840
968.8	121020	968.78	31231.6
968.7	121932	968.68	31330.5
968.6	121355	968.58	31274.9
968.5	121950	968.48	31379.9
968.4	120733	968.38	31190
968.3	120814	968.28	30926.4
968.2	121375	968.18	30603
968.1	120091	968.08	30253.1
968	119791	967.98	30288.1
967.9	121895	967.88	30639.3
967.8	122255	967.78	30690.1
967.7	119440	967.68	30306.7
967.6	121376	967.58	30122
967.5	120496	967.48	30441.3
967.4	120826	967.38	30426.4
967.3	120997	967.28	30365.6
967.2	121843	967.18	30341.7
967.1	121373	967.08	30269.6
967	121721	966.98	30223.5
966.9	121326	966.88	30166.5
966.8	121146	966.78	29781.8
966.7	121483	966.68	29818
966.6	121766	966.58	30068.3
966.5	119726	966.48	30018.9
966.4	121766	966.38	29830.8
966.3	122209	966.28	29768.7
966.2	122009	966.18	29784
966.1	120651	966.08	29821.6
966	120639	965.98	29578.8
965.9	122550	965.88	29701.3
965.8	121452	965.78	29748.1
965.7	121695	965.68	29959.6
965.6	122282	965.58	30059.5
965.5	122720	965.48	29895.9
965.4	123505	965.38	29746.5
965.3	124866	965.28	29253.4
965.2	123565	965.18	29371.5
965.1	121609	965.08	29544.5
965	122537	964.98	29352.2
964.9	123060	964.88	29265.1
964.8	123214	964.78	29283.4
964.7	124227	964.68	29404
964.6	122871	964.58	29158.5
964.5	124169	964.48	29271.5
964.4	123963	964.38	29371.3
964.3	122830	964.28	29046.4
964.2	125692	964.18	29010.9
964.1	124268	964.08	29059.3
964	124428	963.98	28734.3
963.9	124518	963.88	28803
963.8	123576	963.78	29152.5
963.7	125881	963.68	29441.2
963.6	124933	963.58	29422.1
963.5	126689	963.48	29308.6
963.4	125780	963.38	29123.3
963.3	125790	963.28	29297.6
963.2	126555	963.18	29399.5
963.1	125737	963.08	29004.5
963	126468	962.98	28822.2
962.9	126494	962.88	29092.4
962.8	128240	962.78	28959.7
962.7	129788	962.68	29188.2
962.6	129477	962.58	28935.4
962.5	127481	962.48	28520
962.4	128440	962.38	28422.3
962.3	126682	962.28	29088.5
962.2	127855	962.18	29459.3
962.1	127785	962.08	28973.3
962	127689	961.98	28807.3
961.9	125276	961.88	28841.3
961.8	124472	961.78	28870.8
961.7	123938	961.68	28695.8
961.6	121688	961.58	28652.1
961.5	121145	961.48	28704.3
961.4	121044	961.38	28869.2
961.3	122182	961.28	28888.2
961.2	122317	961.18	28719
961.1	120601	961.08	28501.4
961	119606	960.98	28367.2
960.9	119411	960.88	28279.3
960.8	119240	960.78	28379
960.7	118179	960.68	28435
960.6	116837	960.58	28492.4
960.5	118241	960.48	28575.8
960.4	118763	960.38	28948.5
960.3	118743	960.28	28879.4
960.2	118342	960.18	28615.1
960.1	117862	960.08	28511.8
960	116103	959.98	28584.5
959.9	117585	959.88	28747.6
959.8	117039	959.78	29006.7
959.7	115820	959.68	28861.5
959.6	116044	959.58	28765.9
959.5	114901	959.48	29006.7
959.4	115523	959.38	28965.3
959.3	115956	959.28	28343
959.2	115274	959.18	28352.6
959.1	114193	959.08	28605.1
959	115658	958.98	28812.2
958.9	115916	958.88	28749.5
958.8	116540	958.78	28872.5
958.7	115742	958.68	29100.1
958.6	114830	958.58	29284
958.5	115170	958.48	29055.1
958.4	114664	958.38	29091.6
958.3	115055	958.28	29261.7
958.2	115250	958.18	29071.9
958.1	114676	958.08	29301.5
958	114234	957.98	29621.4
957.9	115756	957.88	29289.3
957.8	114281	957.78	29138.7
957.7	116231	957.68	29491.2
957.6	114862	957.58	29305.3
957.5	114604	957.48	29271.5
957.4	117090	957.38	29774.3
957.3	117959	957.28	29829.1
957.2	117085	957.18	29670.4
957.1	115766	957.08	29830.6
957	116127	956.98	29931.2
956.9	117373	956.88	29845.9
956.8	118800	956.78	29457
956.7	118331	956.68	29581.3
956.6	117370	956.58	29991.2
956.5	118286	956.48	30023.1
956.4	118692	956.38	30016.7
956.3	119074	956.28	29753.5
956.2	118702	956.18	29983.8
956.1	120947	956.08	30502.3
956	120238	955.98	30324.5
955.9	121952	955.88	30109.2
955.8	122729	955.78	29976.3
955.7	120759	955.68	30142.5
955.6	121864	955.58	30455.5
955.5	123707	955.48	30634.5
955.4	125968	955.38	30668.8
955.3	124916	955.28	30541.3
955.2	123639	955.18	30513.1
955.1	125362	955.08	30503.4
955	127354	954.98	30919
954.9	128142	954.88	31195.8
954.8	128239	954.78	31175.1
954.7	130563	954.68	31225.1
954.6	131315	954.58	31454.2
954.5	132367	954.48	31632.4
954.4	132212	954.38	31560.6
954.3	131060	954.28	32045.2
954.2	132217	954.18	32595.9
954.1	129771	954.08	33049.2
954	131548	953.98	33523.2
953.9	134092	953.88	33767
953.8	135280	953.78	33691.4
953.7	134844	953.68	33990.8
953.6	136933	953.58	35246.9
953.5	138450	953.48	36369.4
953.4	141097	953.38	36882.8
953.3	145799	953.28	37660.5
953.2	150143	953.18	39354.8
953.1	154183	953.08	40942.2
953	160249	952.98	42544.6
952.9	167036	952.88	44097.4
952.8	172109	952.78	45257.6
952.7	179880	952.68	46913
952.6	185900	952.58	48220.3
952.5	190351	952.48	49026.1
952.4	196739	952.38	50010.4
952.3	194271	952.28	50306.4
952.2	191909	952.18	49727.9
952.1	187995	952.08	49135.9
952	180171	951.98	47774.3
951.9	171722	951.88	46082.8
951.8	162160	951.78	44542.6
951.7	155221	951.68	42534.7
951.6	146851	951.58	40765.7
951.5	137091	951.48	39454.9
951.4	132386	951.38	38622.4
951.3	127974	951.28	37196.1
951.2	123923	951.18	35986.3
951.1	119423	951.08	35037.6
951	118586	950.98	34039.3
950.9	116522	950.88	33292.4
950.8	112598	950.78	32882.9
950.7	111670	950.68	32293.3
950.6	111662	950.58	31536.3
950.5	109981	950.48	31426.2
950.4	109022	950.38	31146.2
950.3	108613	950.28	31159
950.2	106402	950.18	31003.5
950.1	106602	950.08	30426.7
950	105979	949.98	30163.6
949.9	105356	949.88	30214.2
949.8	105168	949.78	30108.7
949.7	104179	949.68	29867
949.6	102684	949.58	29778.4
949.5	102956	949.48	29606
949.4	104666	949.38	29590.3
949.3	102178	949.28	29518
949.2	102984	949.18	29402.9
949.1	102241	949.08	29341.9
949	101634	948.98	29188
948.9	101036	948.88	29052.8
948.8	98851.5	948.78	28815.6
948.7	100927	948.68	28430.9
948.6	101772	948.58	28298.8
948.5	101199	948.48	28140.5
948.4	101295	948.38	28266.2
948.3	100855	948.28	28072.3
948.2	99919.6	948.18	28078.2
948.1	100857	948.08	28098.2
948	99908	947.98	27924.9
947.9	100081	947.88	28000.2
947.8	99650.9	947.78	28264.5
947.7	99352.7	947.68	28134.6
947.6	99956.4	947.58	27763.9
947.5	101255	947.48	27454.1
947.4	101423	947.38	27408.4
947.3	101491	947.28	27569.5
947.2	102144	947.18	27576.5
947.1	101960	947.08	27229.6
947	101534	946.98	27208.1
946.9	102786	946.88	27169.6
946.8	101776	946.78	27173.1
946.7	103183	946.68	26498.8
946.6	102458	946.58	26710.1
946.5	102699	946.48	27037.7
946.4	102964	946.38	26689.9
946.3	103709	946.28	26707.2
946.2	102473	946.18	26461.1
946.1	102050	946.08	26376.2
946	101489	945.98	26628.7
945.9	101549	945.88	26472.3
945.8	99896.2	945.78	26350.5
945.7	99944.2	945.68	26445.7
945.6	101504	945.58	26247.9
945.5	100906	945.48	26072.9
945.4	102436	945.38	25860
945.3	103306	945.28	25987
945.2	103675	945.18	26057.3
945.1	104458	945.08	25994.8
945	104100	944.98	25534.5
944.9	105140	944.88	25415.2
944.8	107443	944.78	25643.4
944.7	107882	944.68	25812.1
944.6	109446	944.58	25320.2
944.5	108729	944.48	25421
944.4	109032	944.38	25553.4
944.3	110587	944.28	25032.6
944.2	110879	944.18	25024.7
944.1	109911	944.08	25117
944	109175	943.98	24986.5
943.9	109726	943.88	25328.2
943.8	110202	943.78	25539.9
943.7	111286	943.68	25515.4
943.6	109981	943.58	25236
943.5	108778	943.48	25056
943.4	107510	943.38	25038.3
943.3	105800	943.28	24916.4
943.2	104591	943.18	24575.7
943.1	105374	943.08	24401.1
943	105455	942.98	24428.5
942.9	106040	942.88	24664.1
942.8	105055	942.78	24716.9
942.7	104204	942.68	24667.1
942.6	104530	942.58	24621.1
942.5	103767	942.48	24496.6
942.4	103984	942.38	24630
942.3	102684	942.28	24327.4
942.2	103589	942.18	23926.2
942.1	102195	942.08	24090.4
942	101035	941.98	24228.8
941.9	100953	941.88	24389
941.8	100730	941.78	24438.4
941.7	100817	941.68	24377.8
941.6	100715	941.58	24471
941.5	101361	941.48	24031.3
941.4	99618	941.38	23789.9
941.3	99717.7	941.28	23687.7
941.2	99921	941.18	23443.5
941.1	99643.5	941.08	23408.1
941	99079	940.98	23407.3
940.9	99079	940.88	23434.3
940.8	100408	940.78	23569.4
940.7	100227	940.68	23763.5
940.6	99037.2	940.58	23525.3
940.5	99609	940.48	23531.3
940.4	99002.6	940.38	23460.9
940.3	97031.8	940.28	23187.4
940.2	97077.2	940.18	23242.6
940.1	96351.9	940.08	23480.8
940	95999	939.98	23288.4
939.9	95388.4	939.88	23204.1
939.8	94908.8	939.78	23269.5
939.7	93808.7	939.68	23236.2
939.6	92969	939.58	23190
939.5	93414.4	939.48	23312.7
939.4	93111.6	939.38	23410.7
939.3	91202.7	939.28	23428.5
939.2	91108.6	939.18	23355.9
939.1	91777.7	939.08	23154.2
939	90680.3	938.98	22919.5
938.9	89911	938.88	22995.7
938.8	90768.7	938.78	23007.1
938.7	89924	938.68	22888.9
938.6	90348.5	938.58	23283.9
938.5	89263.7	938.48	23499.8
938.4	89107.6	938.38	23640.1
938.3	89489.2	938.28	23758.2
938.2	90438.2	938.18	23595.6
938.1	90071.2	938.08	23535.3
938	89283.3	937.98	23679.3
937.9	89828.3	937.88	23706.1
937.8	91853.7	937.78	23813.7
937.7	91461	937.68	23844.9
937.6	91849.5	937.58	23662.7
937.5	91414.4	937.48	23679.7
937.4	92622	937.38	23649.8
937.3	92179.9	937.28	23517.1
937.2	93352.7	937.18	23508.8
937.1	93984.4	937.08	23354.2
937	94357.7	936.98	23340.8
936.9	94514	936.88	23754.6
936.8	95178.5	936.78	23914.1
936.7	96257.1	936.68	23745.6
936.6	97248.1	936.58	23528.7
936.5	97709.9	936.48	23637.7
936.4	98562	936.38	23931.9
936.3	99380.4	936.28	23789
936.2	99888.8	936.18	23624
936.1	101020	936.08	23649.4
936	102913	935.98	23669.5
935.9	105527	935.88	24065.2
935.8	106954	935.78	24202
935.7	107874	935.68	24152.3
935.6	109239	935.58	24534.1
935.5	113127	935.48	24334.5
935.4	112909	935.38	24424.6
935.3	115450	935.28	24634
935.2	114490	935.18	24938.1
935.1	116274	935.08	25142.3
935	118107	934.98	25209.7
934.9	118069	934.88	25410.3
934.8	121831	934.78	25695.6
934.7	121215	934.68	26063.3
934.6	122224	934.58	26268.2
934.5	122850	934.48	26289
934.4	123129	934.38	26475.2
934.3	124963	934.28	26828.7
934.2	122144	934.18	27520.5
934.1	123127	934.08	28209.1
934	125812	933.98	29153.8
933.9	125656	933.88	29874.1
933.8	126852	933.78	30666.7
933.7	132665	933.68	32365
933.6	135596	933.58	34329.5
933.5	143919	933.48	36236.6
933.4	153127	933.38	39544
933.3	163175	933.28	43707.3
933.2	180083	933.18	48114.1
933.1	203971	933.08	53572.3
933	230837	932.98	59352.9
932.9	258052	932.88	66199.8
932.8	287733	932.78	73003.5
932.7	308426	932.68	78772.5
932.6	322494	932.58	82780.9
932.5	326414	932.48	84112.6
932.4	315417	932.38	82618.1
932.3	295333	932.28	78674.2
932.2	265418	932.18	72693.2
932.1	235086	932.08	65870.7
932	207189	931.98	59029.1
931.9	177791	931.88	52239.8
931.8	154302	931.78	46713.4
931.7	136473	931.68	42202.4
931.6	121517	931.58	38045.4
931.5	110230	931.48	34975.8
931.4	103504	931.38	32386.1
931.3	97529	931.28	30359.7
931.2	92206.7	931.18	28827
931.1	89016.4	931.08	27909
931	85168.3	930.98	27123
930.9	82247.7	930.88	26241.3
930.8	81792.5	930.78	25244.5
930.7	80234.7	930.68	24740.6
930.6	77070	930.58	24474.6
930.5	77222.3	930.48	24327.4
930.4	76643.7	930.38	23750.3
930.3	74463.6	930.28	23312.2
930.2	73301.9	930.18	23139.3
930.1	73969.4	930.08	23081
930	73400.4	929.98	23129.2
929.9	73033	929.88	22801.6
929.8	72054	929.78	22780.6
929.7	72663.1	929.68	22794.5
929.6	71482	929.58	22716.9
929.5	70591.6	929.48	22733.2
929.4	70329.9	929.38	22754.8
929.3	70234.3	929.28	22766.4
929.2	70368.3	929.18	22645.4
929.1	69642.5	929.08	22483.7
929	69465.6	928.98	22410.4
928.9	69898	928.88	22173.6
928.8	69295.3	928.78	22262.7
928.7	69963.6	928.68	22303.8
928.6	69353.3	928.58	21867.9
928.5	68526.2	928.48	21986.4
928.4	69354.1	928.38	22084.5
928.3	69471.4	928.28	21919.9
928.2	69399.4	928.18	22112.6
928.1	68817.9	928.08	22180.2
928	67920.2	927.98	22163
927.9	69505	927.88	22660.9
927.8	68873.1	927.78	22643
927.7	67888.8	927.68	22232.5
927.6	68214.3	927.58	22108.5
927.5	67866.5	927.48	22062.7
927.4	68710.3	927.38	22383.9
927.3	67797.3	927.28	22531.1
927.2	68284.3	927.18	21919.1
927.1	68900.8	927.08	21663.6
927	68183.5	926.98	21744.9
926.9	68687.9	926.88	21810.7
926.8	68030.6	926.78	21892.8
926.7	67691.7	926.68	21715.4
926.6	68190.5	926.58	21880.1
926.5	68703.1	926.48	21927.3
926.4	68631.7	926.38	21730.1
926.3	66961	926.28	21778.2
926.2	66412	926.18	21923.9
926.1	68597.4	926.08	21739.9
926	68291.9	925.98	21782.5
925.9	66512.8	925.88	22132.6
925.8	68201.5	925.78	22039.8
925.7	66846.5	925.68	21829.4
925.6	67199.1	925.58	21774.1
925.5	68349.9	925.48	21652.9
925.4	66502.8	925.38	21762.5
925.3	68125.7	925.28	21986.9
925.2	68118.8	925.18	22150.5
925.1	68429.8	--	--
925	67770.7	--	--

## Sheet: Figure 1e
Cu		Cu-12C
Binding Energy (eV)	Intensity	Binding Energy (eV)	Intensity
175	11095.2	174.98	5339.28
174.9	11086.6	174.88	5332.6
174.8	10824.6	174.78	5328.31
174.7	10791.2	174.68	5301.05
174.6	10780.9	174.58	5365.21
174.5	10646.3	174.48	5254.2
174.4	10841.8	174.38	5342.7
174.3	10923.7	174.28	5436.76
174.2	11066	174.18	5444.05
174.1	10879.6	174.08	5430.56
174	10933.6	173.98	5210.9
173.9	10933.1	173.88	5123.1
173.8	11048.6	173.78	5183.08
173.7	11166.7	173.68	5153.36
173.6	10744.7	173.58	5203.06
173.5	10731.9	173.48	5309.45
173.4	10742.4	173.38	5264.31
173.3	10845.7	173.28	4950.29
173.2	10754.6	173.18	4875.13
173.1	10800.3	173.08	4911.8
173	10775.9	172.98	4953.73
172.9	10850.5	172.88	4954.93
172.8	10882.4	172.78	4978.3
172.7	10895.2	172.68	4991.51
172.6	10854.1	172.58	4931.43
172.5	10856.6	172.48	4928.38
172.4	10924.1	172.38	5031.25
172.3	10841.1	172.28	5046.31
172.2	10870.1	172.18	5006.32
172.1	11011.9	172.08	4959.59
172	10879.9	171.98	4945.1
171.9	10973.8	171.88	4814.03
171.8	10859.4	171.78	4801.77
171.7	10819.2	171.68	5150.84
171.6	11070.9	171.58	4988.31
171.5	10962.7	171.48	4902.67
171.4	10800.8	171.38	4902.15
171.3	10948.3	171.28	4885.94
171.2	11226.3	171.18	4991.4
171.1	11036.3	171.08	4916.62
171	11173.2	170.98	4802.5
170.9	10949.3	170.88	4959.42
170.8	11093.8	170.78	4951.72
170.7	11246.8	170.68	4898.09
170.6	11107.2	170.58	4887.7
170.5	11024.8	170.48	4733.79
170.4	10887.3	170.38	4754.63
170.3	11018.7	170.28	4804.49
170.2	11044.1	170.18	4738.8
170.1	10898.6	170.08	4804.67
170	10811.8	169.98	4958.28
169.9	11036.7	169.88	4901.58
169.8	10933.5	169.78	4731.56
169.7	10893	169.68	4678.22
169.6	10852.1	169.58	4970.53
169.5	10995.4	169.48	4923.54
169.4	11027.3	169.38	4768.19
169.3	10967.3	169.28	4892.08
169.2	11082.6	169.18	5089.49
169.1	11003.1	169.08	5099.79
169	11184	168.98	4999.02
168.9	11063.7	168.88	4869.8
168.8	10924.6	168.78	4942.29
168.7	11041.2	168.68	5103.65
168.6	10916	168.58	4963.18
168.5	10933.1	168.48	4913.61
168.4	11134.7	168.38	4945.89
168.3	11315.9	168.28	5081.41
168.2	11227.3	168.18	5071.15
168.1	11052.7	168.08	5153.11
168	11181.5	167.98	5130.39
167.9	11364.2	167.88	5264.53
167.8	11063.1	167.78	5394.78
167.7	11025.4	167.68	5300.46
167.6	10871.5	167.58	5086.26
167.5	11277.9	167.48	4941.73
167.4	11370.3	167.38	4998.77
167.3	11124.5	167.28	5148.58
167.2	11296	167.18	5058.17
167.1	11064.4	167.08	4884.79
167	11174.1	166.98	4946.36
166.9	11359.9	166.88	4977.67
166.8	11402.9	166.78	5131.81
166.7	11165.4	166.68	5078.42
166.6	11053.9	166.58	4845.85
166.5	11253.1	166.48	4696.37
166.4	11254.8	166.38	4774.45
166.3	11279	166.28	4901.75
166.2	11302.8	166.18	4810.97
166.1	11271.1	166.08	4986.38
166	11251	165.98	4978.51
165.9	11041	165.88	4832.35
165.8	11031.3	165.78	4946.62
165.7	11138.2	165.68	5020.48
165.6	11141.6	165.58	4968.64
165.5	11157.9	165.48	5132.48
165.4	11188.5	165.38	5236.87
165.3	11174.4	165.28	5196.52
165.2	11232.9	165.18	5210.83
165.1	11205.4	165.08	5345.08
165	11295	164.98	5536.68
164.9	11399.5	164.88	5743.27
164.8	11067.9	164.78	5516.46
164.7	11037	164.68	5419.34
164.6	11205.2	164.58	5718.1
164.5	11419.4	164.48	5823.64
164.4	11137.7	164.38	5853.77
164.3	11211.3	164.28	6105.82
164.2	11363.1	164.18	6284.12
164.1	11393.3	164.08	6723.99
164	11507.9	163.98	7272.81
163.9	11470.2	163.88	7934.97
163.8	11249.3	163.78	8992.2
163.7	11367.5	163.68	9819.57
163.6	11302.8	163.58	10635.2
163.5	11388.7	163.48	11267.7
163.4	11479	163.38	11397.2
163.3	11602.4	163.28	11296.5
163.2	11241.5	163.18	10967.4
163.1	11188.8	163.08	10605.1
163	11272.7	162.98	10265.6
162.9	11288.8	162.88	10208.4
162.8	11425.8	162.78	10497.5
162.7	11297.7	162.68	11054
162.6	11339	162.58	12113.7
162.5	11318.8	162.48	13203
162.4	11283	162.38	14301.4
162.3	11307	162.28	15264.2
162.2	11401.7	162.18	15425.4
162.1	11382.5	162.08	14933.2
162	11423.4	161.98	14466.8
161.9	11321.5	161.88	13009.1
161.8	11551.7	161.78	11116.2
161.7	11498.7	161.68	9711.68
161.6	11282	161.58	8670.44
161.5	11272.1	161.48	7694.29
161.4	11387.3	161.38	6831.78
161.3	11187.1	161.28	6379.37
161.2	10976.2	161.18	6059.53
161.1	11136.8	161.08	5719.46
161	11116.4	160.98	5314.45
160.9	11251.5	160.88	4943.93
160.8	11458.4	160.78	4822.48
160.7	11340.8	160.68	4796.41
160.6	11057.8	160.58	4817.81
160.5	11292.1	160.48	4752.25
160.4	11273.9	160.38	4619.73
160.3	11298.7	160.28	4607.33
160.2	11292.4	160.18	4653.95
160.1	11340.7	160.08	4637.47
160	11351.9	159.98	4647.79
159.9	11435.9	159.88	4670.92
159.8	11560.3	159.78	4668.56
159.7	11457.7	159.68	4667.39
159.6	11235.9	159.58	4802.13
159.5	11169.4	159.48	4821.01
159.4	11255	159.38	4679.11
159.3	11187.7	159.28	4536.02
159.2	11461.1	159.18	4422.38
159.1	11457.3	159.08	4398.08
159	11154.7	158.98	4504.83
158.9	11209.6	158.88	4698.85
158.8	11278.1	158.78	4793.87
158.7	11253.6	158.68	4669.13
158.6	11362.6	158.58	4662.02
158.5	11042.7	158.48	4586.21
158.4	11329.1	158.38	4599.73
158.3	11346.7	158.28	4637.78
158.2	11070	158.18	4623.46
158.1	11146.4	158.08	4576.27
158	11290.9	157.98	4446.98
157.9	11406.9	157.88	4369.84
157.8	11434.7	157.78	4535.73
157.7	11257.6	157.68	4704.2
157.6	11396.6	157.58	4649.63
157.5	11445.4	157.48	4528.5
157.4	11341.4	157.38	4470.14
157.3	11354.6	157.28	4399
157.2	11349.9	157.18	4364.63
157.1	11369.9	--	--
157	11294.2	--	--
--	--	--	--
--	--	--	--
--	--	--	--
--	--	--	--
--	--	--	--
--	--	--	--
--	--	--	--
--	--	--	--
--	--	--	--
--	--	--	--
--	--	--	--
--	--	--	--
--	--	--	--
--	--	--	--
--	--	--	--
--	--	--	--
--	--	--	--
--	--	--	--
--	--	--	--
--	--	--	--
--	--	--	--
--	--	--	--
--	--	--	--
--	--	--	--
--	--	--	--
--	--	--	--
--	--	--	--
--	--	--	--
--	--	--	--
--	--	--	--
--	--	--	--
--	--	--	--
--	--	--	--
--	--	--	--
--	--	--	--
--	--	--	--
--	--	--	--
--	--	--	--
--	--	--	--
--	--	--	--
--	--	--	--
--	--	--	--
--	--	--	--
--	--	--	--
--	--	--	--
--	--	--	--
--	--	--	--
--	--	--	--
--	--	--	--
--	--	--	--
--	--	--	--
--	--	--	--
--	--	--	--
--	--	--	--
--	--	--	--
--	--	--	--
--	--	--	--
--	--	--	--
--	--	--	--
--	--	--	--
--	--	--	--
--	--	--	--
--	--	--	--
--	--	--	--
--	--	--	--
--	--	--	--
--	--	--	--
--	--	--	--
--	--	--	--
--	--	--	--
--	--	--	--
--	--	--	--
--	--	--	--
--	--	--	--
--	--	--	--
--	--	--	--
--	--	--	--
--	--	--	--
--	--	--	--
--	--	--	--
--	--	--	--
--	--	--	--
--	--	--	--
--	--	--	--
--	--	--	--
--	--	--	--
--	--	--	--
--	--	--	--
--	--	--	--
--	--	--	--
--	--	--	--
--	--	--	--
--	--	--	--
--	--	--	--
--	--	--	--
--	--	--	--
--	--	--	--
--	--	--	--
--	--	--	--
--	--	--	--
--	--	--	--
--	--	--	--
--	--	--	--
--	--	--	--
--	--	--	--
--	--	--	--
--	--	--	--
--	--	--	--
--	--	--	--
--	--	--	--
--	--	--	--
--	--	--	--
--	--	--	--
--	--	--	--
--	--	--	--
--	--	--	--
--	--	--	--
--	--	--	--
--	--	--	--
--	--	--	--
--	--	--	--
--	--	--	--
--	--	--	--
--	--	--	--
--	--	--	--
--	--	--	--
--	--	--	--
--	--	--	--
--	--	--	--
--	--	--	--
--	--	--	--
--	--	--	--
--	--	--	--
--	--	--	--
--	--	--	--
--	--	--	--
--	--	--	--
--	--	--	--
--	--	--	--
--	--	--	--
--	--	--	--
--	--	--	--
--	--	--	--
--	--	--	--
--	--	--	--
--	--	--	--
--	--	--	--
--	--	--	--
--	--	--	--
--	--	--	--
--	--	--	--
--	--	--	--
--	--	--	--
--	--	--	--
--	--	--	--
--	--	--	--
--	--	--	--
--	--	--	--
--	--	--	--
--	--	--	--
--	--	--	--
--	--	--	--
--	--	--	--
--	--	--	--
--	--	--	--
--	--	--	--
--	--	--	--
--	--	--	--
--	--	--	--
--	--	--	--
--	--	--	--
--	--	--	--
--	--	--	--
--	--	--	--
--	--	--	--
--	--	--	--
--	--	--	--
--	--	--	--
--	--	--	--
--	--	--	--
--	--	--	--
--	--	--	--
--	--	--	--
--	--	--	--
--	--	--	--
--	--	--	--
--	--	--	--
--	--	--	--
--	--	--	--
--	--	--	--
--	--	--	--
--	--	--	--
--	--	--	--
--	--	--	--
--	--	--	--
--	--	--	--
--	--	--	--
--	--	--	--
--	--	--	--
--	--	--	--
--	--	--	--
--	--	--	--
--	--	--	--
--	--	--	--
--	--	--	--
--	--	--	--
--	--	--	--
--	--	--	--
--	--	--	--
--	--	--	--
--	--	--	--
--	--	--	--
--	--	--	--
--	--	--	--
--	--	--	--
--	--	--	--
--	--	--	--
--	--	--	--
--	--	--	--
--	--	--	--
--	--	--	--
--	--	--	--
--	--	--	--
--	--	--	--
--	--	--	--
--	--	--	--
--	--	--	--
--	--	--	--
--	--	--	--
--	--	--	--
--	--	--	--
--	--	--	--
--	--	--	--
--	--	--	--
--	--	--	--
--	--	--	--
--	--	--	--
--	--	--	--
--	--	--	--
--	--	--	--
--	--	--	--
--	--	--	--
--	--	--	--
--	--	--	--
--	--	--	--
--	--	--	--
--	--	--	--
--	--	--	--
--	--	--	--
--	--	--	--
--	--	--	--
--	--	--	--
--	--	--	--
--	--	--	--
--	--	--	--
--	--	--	--
--	--	--	--
--	--	--	--
--	--	--	--
--	--	--	--
--	--	--	--
--	--	--	--
--	--	--	--
--	--	--	--
--	--	--	--
--	--	--	--
--	--	--	--
--	--	--	--
--	--	--	--
--	--	--	--
--	--	--	--
--	--	--	--
--	--	--	--
--	--	--	--
--	--	--	--
--	--	--	--
--	--	--	--
--	--	--	--
--	--	--	--
--	--	--	--
--	--	--	--
--	--	--	--
--	--	--	--
--	--	--	--
--	--	--	--
--	--	--	--
--	--	--	--
--	--	--	--
--	--	--	--
--	--	--	--
--	--	--	--
--	--	--	--
--	--	--	--
--	--	--	--
--	--	--	--
--	--	--	--
--	--	--	--
--	--	--	--
--	--	--	--
--	--	--	--
--	--	--	--
--	--	--	--
--	--	--	--
--	--	--	--
--	--	--	--
--	--	--	--
--	--	--	--
--	--	--	--
--	--	--	--
--	--	--	--
--	--	--	--
--	--	--	--
--	--	--	--
--	--	--	--
--	--	--	--
--	--	--	--
--	--	--	--
--	--	--	--
--	--	--	--
--	--	--	--
--	--	--	--
--	--	--	--
--	--	--	--
--	--	--	--
--	--	--	--
--	--	--	--
--	--	--	--
--	--	--	--
--	--	--	--
--	--	--	--
--	--	--	--
--	--	--	--
--	--	--	--
--	--	--	--
--	--	--	--
--	--	--	--
--	--	--	--
--	--	--	--
--	--	--	--
--	--	--	--
--	--	--	--
--	--	--	--
--	--	--	--
--	--	--	--
--	--	--	--
--	--	--	--
--	--	--	--
--	--	--	--
--	--	--	--
--	--	--	--
--	--	--	--
--	--	--	--
--	--	--	--
--	--	--	--
--	--	--	--
--	--	--	--
--	--	--	--
--	--	--	--
--	--	--	--
--	--	--	--
--	--	--	--
--	--	--	--
--	--	--	--
--	--	--	--
--	--	--	--
--	--	--	--
--	--	--	--
--	--	--	--
--	--	--	--
--	--	--	--
--	--	--	--
--	--	--	--
--	--	--	--
--	--	--	--
--	--	--	--
--	--	--	--
--	--	--	--
--	--	--	--
--	--	--	--
--	--	--	--
--	--	--	--
--	--	--	--
--	--	--	--
--	--	--	--
--	--	--	--
--	--	--	--
--	--	--	--
--	--	--	--
--	--	--	--
--	--	--	--
--	--	--	--
--	--	--	--
--	--	--	--
--	--	--	--
--	--	--	--
--	--	--	--
--	--	--	--
--	--	--	--
--	--	--	--
--	--	--	--
--	--	--	--
--	--	--	--
--	--	--	--
--	--	--	--
--	--	--	--
--	--	--	--
--	--	--	--
--	--	--	--
--	--	--	--
--	--	--	--
--	--	--	--
--	--	--	--
--	--	--	--
--	--	--	--
--	--	--	--
--	--	--	--
--	--	--	--
--	--	--	--
--	--	--	--
--	--	--	--
--	--	--	--
--	--	--	--
--	--	--	--
--	--	--	--
--	--	--	--
--	--	--	--
--	--	--	--
--	--	--	--
--	--	--	--
--	--	--	--
--	--	--	--
--	--	--	--
--	--	--	--
--	--	--	--
--	--	--	--
--	--	--	--
--	--	--	--
--	--	--	--
--	--	--	--
--	--	--	--
--	--	--	--
--	--	--	--
--	--	--	--
--	--	--	--
--	--	--	--
--	--	--	--
--	--	--	--
--	--	--	--
--	--	--	--
--	--	--	--
--	--	--	--
--	--	--	--
--	--	--	--
--	--	--	--
--	--	--	--
--	--	--	--
--	--	--	--
--	--	--	--
--	--	--	--
--	--	--	--
--	--	--	--
--	--	--	--
--	--	--	--
--	--	--	--
--	--	--	--
--	--	--	--
--	--	--	--
--	--	--	--
--	--	--	--
--	--	--	--
--	--	--	--
--	--	--	--
--	--	--	--
--	--	--	--
--	--	--	--
--	--	--	--
--	--	--	--
--	--	--	--
--	--	--	--
--	--	--	--
--	--	--	--
--	--	--	--
--	--	--	--
--	--	--	--
--	--	--	--
--	--	--	--
--	--	--	--
--	--	--	--
--	--	--	--
--	--	--	--
--	--	--	--
--	--	--	--
--	--	--	--
--	--	--	--
--	--	--	--
--	--	--	--
--	--	--	--
--	--	--	--
--	--	--	--
--	--	--	--
--	--	--	--
--	--	--	--
--	--	--	--
--	--	--	--
--	--	--	--
--	--	--	--
--	--	--	--
--	--	--	--
--	--	--	--
--	--	--	--
--	--	--	--
--	--	--	--
--	--	--	--
--	--	--	--
--	--	--	--
--	--	--	--
--	--	--	--
--	--	--	--
--	--	--	--
--	--	--	--
--	--	--	--
--	--	--	--
--	--	--	--
--	--	--	--
--	--	--	--
--	--	--	--
--	--	--	--
--	--	--	--
--	--	--	--
--	--	--	--
--	--	--	--
--	--	--	--
--	--	--	--
--	--	--	--
--	--	--	--
--	--	--	--
--	--	--	--
--	--	--	--
--	--	--	--
--	--	--	--
--	--	--	--
--	--	--	--
--	--	--	--
--	--	--	--
--	--	--	--
--	--	--	--
--	--	--	--
--	--	--	--
--	--	--	--
--	--	--	--
--	--	--	--
--	--	--	--
--	--	--	--
--	--	--	--
--	--	--	--
--	--	--	--
--	--	--	--
--	--	--	--
--	--	--	--
--	--	--	--
--	--	--	--
--	--	--	--
--	--	--	--
--	--	--	--
--	--	--	--
--	--	--	--
--	--	--	--
--	--	--	--
--	--	--	--
--	--	--	--
--	--	--	--
--	--	--	--
--	--	--	--
--	--	--	--
--	--	--	--
--	--	--	--
--	--	--	--
--	--	--	--
--	--	--	--
--	--	--	--
--	--	--	--
--	--	--	--
--	--	--	--
--	--	--	--
--	--	--	--
--	--	--	--
--	--	--	--
--	--	--	--
--	--	--	--
--	--	--	--
--	--	--	--
--	--	--	--
--	--	--	--
--	--	--	--
--	--	--	--
--	--	--	--
--	--	--	--
--	--	--	--
--	--	--	--
--	--	--	--
--	--	--	--
--	--	--	--
--	--	--	--
--	--	--	--
--	--	--	--
--	--	--	--
--	--	--	--
--	--	--	--
--	--	--	--
--	--	--	--
--	--	--	--
--	--	--	--
--	--	--	--
--	--	--	--
--	--	--	--
--	--	--	--
--	--	--	--
--	--	--	--
--	--	--	--
--	--	--	--
--	--	--	--
--	--	--	--
--	--	--	--
--	--	--	--
--	--	--	--
--	--	--	--
--	--	--	--
--	--	--	--
--	--	--	--
--	--	--	--
--	--	--	--
--	--	--	--
--	--	--	--
--	--	--	--
--	--	--	--
--	--	--	--
--	--	--	--
--	--	--	--
--	--	--	--
--	--	--	--
--	--	--	--
--	--	--	--
--	--	--	--
--	--	--	--
--	--	--	--
--	--	--	--
--	--	--	--
--	--	--	--
--	--	--	--
--	--	--	--
--	--	--	--
--	--	--	--
--	--	--	--
--	--	--	--
--	--	--	--
--	--	--	--
--	--	--	--
--	--	--	--
--	--	--	--
--	--	--	--
--	--	--	--
--	--	--	--
--	--	--	--
--	--	--	--
--	--	--	--
--	--	--	--
--	--	--	--
--	--	--	--
--	--	--	--
--	--	--	--
--	--	--	--
--	--	--	--
--	--	--	--
--	--	--	--
--	--	--	--
--	--	--	--
--	--	--	--
--	--	--	--
--	--	--	--
--	--	--	--
--	--	--	--
--	--	--	--
--	--	--	--
--	--	--	--
--	--	--	--
--	--	--	--
--	--	--	--
--	--	--	--
--	--	--	--
--	--	--	--
--	--	--	--
--	--	--	--
--	--	--	--
--	--	--	--
--	--	--	--
--	--	--	--
--	--	--	--
--	--	--	--
--	--	--	--
--	--	--	--
--	--	--	--
--	--	--	--
--	--	--	--
--	--	--	--
--	--	--	--
--	--	--	--
--	--	--	--
--	--	--	--
--	--	--	--
--	--	--	--
--	--	--	--
--	--	--	--
--	--	--	--
--	--	--	--
--	--	--	--
--	--	--	--
--	--	--	--
--	--	--	--
--	--	--	--
--	--	--	--
--	--	--	--
--	--	--	--
--	--	--	--
--	--	--	--
--	--	--	--
--	--	--	--
--	--	--	--
--	--	--	--
--	--	--	--
--	--	--	--
--	--	--	--
--	--	--	--
--	--	--	--
--	--	--	--
--	--	--	--
--	--	--	--
--	--	--	--
--	--	--	--
--	--	--	--
--	--	--	--
--	--	--	--
--	--	--	--
--	--	--	--
--	--	--	--
--	--	--	--
--	--	--	--
--	--	--	--
--	--	--	--
--	--	--	--
--	--	--	--
--	--	--	--
--	--	--	--
--	--	--	--
--	--	--	--
--	--	--	--
--	--	--	--
--	--	--	--
--	--	--	--
--	--	--	--
--	--	--	--
--	--	--	--
--	--	--	--
--	--	--	--
--	--	--	--
--	--	--	--
--	--	--	--
--	--	--	--
--	--	--	--
--	--	--	--
--	--	--	--
--	--	--	--
--	--	--	--
--	--	--	--
--	--	--	--
--	--	--	--
--	--	--	--
--	--	--	--
--	--	--	--
--	--	--	--
--	--	--	--
--	--	--	--
--	--	--	--
--	--	--	--
--	--	--	--
--	--	--	--
--	--	--	--
--	--	--	--
--	--	--	--
--	--	--	--
--	--	--	--
--	--	--	--
--	--	--	--
--	--	--	--
--	--	--	--
--	--	--	--
--	--	--	--
--	--	--	--
--	--	--	--
--	--	--	--
--	--	--	--
--	--	--	--
--	--	--	--
--	--	--	--
--	--	--	--
--	--	--	--
--	--	--	--
--	--	--	--
--	--	--	--
--	--	--	--
--	--	--	--
--	--	--	--
--	--	--	--
--	--	--	--
--	--	--	--
--	--	--	--
--	--	--	--
--	--	--	--
--	--	--	--
--	--	--	--
--	--	--	--
--	--	--	--
--	--	--	--
--	--	--	--
--	--	--	--
--	--	--	--
--	--	--	--
--	--	--	--
--	--	--	--
--	--	--	--
--	--	--	--
--	--	--	--
--	--	--	--
--	--	--	--
--	--	--	--
--	--	--	--
--	--	--	--
--	--	--	--
--	--	--	--
--	--	--	--
--	--	--	--
--	--	--	--
--	--	--	--
--	--	--	--
--	--	--	--
--	--	--	--
--	--	--	--
--	--	--	--
--	--	--	--
--	--	--	--
--	--	--	--
--	--	--	--
--	--	--	--
--	--	--	--
--	--	--	--
--	--	--	--
--	--	--	--
--	--	--	--
--	--	--	--
--	--	--	--
--	--	--	--
--	--	--	--
--	--	--	--
--	--	--	--
--	--	--	--
--	--	--	--
--	--	--	--
--	--	--	--
--	--	--	--
--	--	--	--
--	--	--	--
--	--	--	--
--	--	--	--
--	--	--	--
--	--	--	--
--	--	--	--
--	--	--	--
--	--	--	--

## Sheet: Figure1f
Sample	Contact angle (°)	Error bar
Cu	43	1.67
Cu-4C	95	2.91
Cu-7C	112	4.75
Cu-12C	131	3.88
Cu-18C	156	3.34

## Sheet: Figure 2a
Contact angle (°)	FE-CO (%)	Error bar	FE-H2 (%)	Error bar
43	26.1	1.24	14.2	1.2
95	18.5	2.06	12	1.87
112	7.3	0.77	8.5	1.09
131	2.7	0.29	6.7	0.95
156	7.9	0.65	4.7	0.78

## Sheet: Figure 2b
Contact angle (°)	FE-C2+ (%)	J-C2+ (mA/cm2)
43	54.4	91.5
95	62.3	90.3
112	77.1	100.1
131	86.1	103.3
156	82.7	35.5

## Sheet: Figure 2c
Current density (mA/cm2)	FE-C2+ (%)	J-C2+ (mA/cm2)
200	83.2	166.4
300	82.5	247.5
400	80.3	321.2

## Sheet: Figure 2d
Contact angle (°)	Ethanol to ethylene ratio
43	0.9
95	1.17
112	1.59
131	1.92
156	1.13

## Sheet: Figure 2e
Contact angle (°)	FE-C2H4 (%)	Error bar	FE-C2H5OH(%)	Error bar
43	26.3	1.73	23.8	2.39
95	26.4	1.61	30.8	2.56
112	27.7	1.77	44	2.4
131	28	0.98	53.7	3.12
156	35.6	2.02	40.3	2.03

## Sheet: Figure 2f
Cu		Cu-12C		Cu-18C
E (V vs. RHE)	Current density (mA/cm2)	E (V vs. RHE)	Current density (mA/cm2)	E (V vs. RHE)	Current density (mA/cm2)
-0.0024	-4.81319	-0.0024	-2.06275	-0.01	-0.4824
-0.00485	-4.85966	-0.00485	-1.73745	-0.02	-0.67652
-0.00729	-4.90038	-0.00729	-1.46269	-0.03	-0.86698
-0.00973	-4.93538	-0.00973	-1.23848	-0.04	-1.05378
-0.01217	-4.96463	-0.01217	-1.06482	-0.05	-1.23693
-0.01461	-4.98815	-0.01461	-0.9417	-0.06	-1.41641
-0.01705	-5.00592	-0.01705	-0.86216	-0.07	-1.59223
-0.01949	-5.01797	-0.01949	-0.88691	-0.08	-1.7644
-0.02194	-4.99494	-0.02194	-0.84499	-0.09	-1.9329
-0.02438	-4.94816	-0.02438	-0.8551	-0.1	-2.09774
-0.02682	-5.01353	-0.02682	-0.83089	-0.11	-2.25893
-0.02926	-5.00219	-0.02926	-0.83345	-0.12	-2.41645
-0.0317	-5.02897	-0.0317	-0.76048	-0.13	-2.57032
-0.03414	-4.95949	-0.03414	-0.75093	-0.14	-2.72052
-0.03658	-4.9831	-0.03658	-0.71281	-0.15	-2.86707
-0.03903	-4.97223	-0.03903	-0.69179	-0.16	-3.04975
-0.04147	-4.99345	-0.04147	-0.74529	-0.17	-3.22091
-0.04391	-4.9957	-0.04391	-0.70709	-0.18	-3.38321
-0.04635	-4.94819	-0.04635	-0.70681	-0.19	-3.53281
-0.04879	-4.94153	-0.04879	-0.67379	-0.2	-3.6646
-0.05123	-4.94821	-0.05123	-0.67126	-0.21	-3.78347
-0.05367	-4.88841	-0.05367	-0.60619	-0.22	-3.88725
-0.05612	-4.87442	-0.05612	-0.61971	-0.23	-3.98159
-0.05856	-4.88794	-0.05856	-0.62831	-0.24	-4.06048
-0.061	-4.95056	-0.061	-0.59697	-0.25	-4.12465
-0.06344	-4.96579	-0.06344	-0.63464	-0.26	-4.17624
-0.06588	-4.93282	-0.06588	-0.58342	-0.27	-4.2201
-0.06832	-4.91331	-0.06832	-0.57598	-0.28	-4.2582
-0.07076	-4.92513	-0.07076	-0.53718	-0.29	-4.29118
-0.07321	-4.9064	-0.07321	-0.55296	-0.3	-4.31927
-0.07565	-4.88145	-0.07565	-0.52855	-0.31	-4.3404
-0.07809	-4.86953	-0.07809	-0.57478	-0.32	-4.34917
-0.08053	-4.8706	-0.08053	-0.61473	-0.33	-4.34323
-0.08297	-4.90603	-0.08297	-0.57438	-0.34	-4.32672
-0.08541	-4.91296	-0.08541	-0.59609	-0.35	-4.29973
-0.08785	-4.93708	-0.08785	-0.55877	-0.36	-4.2629
-0.0903	-4.92637	-0.0903	-0.56768	-0.37	-4.22162
-0.09274	-4.90672	-0.09274	-0.54199	-0.38	-4.16466
-0.09518	-4.93306	-0.09518	-0.59693	-0.39	-4.09512
-0.09762	-4.93966	-0.09762	-0.59161	-0.4	-4.01492
-0.10006	-4.9267	-0.10006	-0.61201	-0.41	-3.9282
-0.1025	-5.01227	-0.1025	-0.61483	-0.42	-3.82872
-0.10494	-5.03113	-0.10494	-0.55814	-0.43	-3.71813
-0.10739	-5.00646	-0.10739	-0.58612	-0.44	-3.60826
-0.10983	-5.0647	-0.10983	-0.57333	-0.45	-3.49688
-0.11227	-5.08324	-0.11227	-0.6027	-0.46	-3.38615
-0.11471	-5.07395	-0.11471	-0.59624	-0.47	-3.27692
-0.11715	-5.098	-0.11715	-0.65964	-0.48	-3.17129
-0.11959	-5.06475	-0.11959	-0.64114	-0.49	-3.07075
-0.12203	-4.94605	-0.12203	-0.62737	-0.5	-2.97636
-0.12448	-4.81982	-0.12448	-0.64187	-0.51	-2.88845
-0.12692	-4.89533	-0.12692	-0.60238	-0.52	-2.80922
-0.12936	-5.03185	-0.12936	-0.65802	-0.53	-2.74462
-0.1318	-5.06593	-0.1318	-0.66571	-0.54	-2.68502
-0.13424	-5.19464	-0.13424	-0.71323	-0.55	-2.63377
-0.13668	-5.36172	-0.13668	-0.70172	-0.56	-2.58842
-0.13912	-5.55013	-0.13912	-0.73697	-0.57	-2.55793
-0.14156	-5.70327	-0.14156	-0.69432	-0.58	-2.54048
-0.14401	-5.87704	-0.14401	-0.65082	-0.59	-2.53796
-0.14645	-6.01909	-0.14645	-0.69461	-0.6	-2.54696
-0.14889	-6.03596	-0.14889	-0.67771	-0.61	-2.56345
-0.15133	-6.15601	-0.15133	-0.72702	-0.62	-2.5854
-0.15377	-6.20569	-0.15377	-0.73078	-0.63	-2.60787
-0.15621	-6.16919	-0.15621	-0.76586	-0.64	-2.63464
-0.15865	-6.10191	-0.15865	-0.71243	-0.65	-2.66211
-0.1611	-6.13279	-0.1611	-0.72917	-0.66	-2.68647
-0.16354	-5.95583	-0.16354	-0.71114	-0.67	-2.70451
-0.16598	-5.73984	-0.16598	-0.71123	-0.68	-2.7188
-0.16842	-5.79119	-0.16842	-0.77691	-0.69	-2.73479
-0.17086	-5.70211	-0.17086	-0.76117	-0.7	-2.75324
-0.1733	-5.80867	-0.1733	-0.78639	-0.71	-2.76953
-0.17574	-5.70035	-0.17574	-0.77248	-0.72	-2.78078
-0.17819	-5.62607	-0.17819	-0.78907	-0.73	-2.80068
-0.18063	-5.49575	-0.18063	-0.72177	-0.74	-2.8303
-0.18307	-5.42131	-0.18307	-0.73684	-0.75	-2.8623
-0.18551	-5.49683	-0.18551	-0.75634	-0.76	-2.90712
-0.18795	-5.42527	-0.18795	-0.74587	-0.77	-2.96852
-0.19039	-5.50304	-0.19039	-0.80337	-0.78	-3.0456
-0.19283	-5.3883	-0.19283	-0.75821	-0.79	-3.13165
-0.19528	-5.39974	-0.19528	-0.75953	-0.8	-3.22301
-0.19772	-5.23755	-0.19772	-0.72378	-0.81	-3.31985
-0.20016	-5.36209	-0.20016	-0.74724	-0.82	-3.42378
-0.2026	-5.38276	-0.2026	-0.71209	-0.83	-3.53361
-0.20504	-5.35948	-0.20504	-0.77747	-0.84	-3.64556
-0.20748	-5.5698	-0.20748	-0.83272	-0.85	-3.76044
-0.20992	-5.4586	-0.20992	-0.79702	-0.86	-3.88394
-0.21237	-5.51661	-0.21237	-0.82566	-0.87	-4.02308
-0.21481	-5.47683	-0.21481	-0.77872	-0.88	-4.16606
-0.21725	-5.65354	-0.21725	-0.77726	-0.89	-4.27351
-0.21969	-5.75613	-0.21969	-0.74032	-0.9	-4.35918
-0.22213	-5.86084	-0.22213	-0.78226	-0.91	-4.41564
-0.22457	-6.00027	-0.22457	-0.77697	-0.92	-4.46975
-0.22701	-5.90278	-0.22701	-0.8221	-0.93	-4.48686
-0.22946	-5.98879	-0.22946	-0.84772	-0.94	-4.51478
-0.2319	-5.78118	-0.2319	-0.78422	-0.95	-4.5709
-0.23434	-5.94194	-0.23434	-0.80834	-0.96	-4.67304
-0.23678	-5.77476	-0.23678	-0.78639	-0.97	-4.79938
-0.23922	-5.9213	-0.23922	-0.80491	-0.98	-4.99107
-0.24166	-5.9739	-0.24166	-0.79234	-0.99	-5.25241
-0.2441	-6.01262	-0.2441	-0.86359	-1	-5.60679
-0.24655	-6.1758	-0.24655	-0.86613	-1.01	-6.11262
-0.24899	-6.18797	-0.24899	-0.8755	-1.02	-6.78762
-0.25143	-6.39191	-0.25143	-0.89025	-1.03	-7.66249
-0.25387	-6.44724	-0.25387	-0.8231	-1.04	-8.68109
-0.25631	-6.37625	-0.25631	-0.87276	-1.05	-9.85332
-0.25875	-6.36247	-0.25875	-0.86925	-1.06	-11.2246
-0.26119	-6.42485	-0.26119	-0.91288	-1.07	-12.7918
-0.26364	-6.54135	-0.26364	-0.90162	-1.08	-14.5373
-0.26608	-6.50424	-0.26608	-0.94534	-1.09	-16.4482
-0.26852	-6.82558	-0.26852	-0.8976	-1.1	-18.4357
-0.27096	-6.91438	-0.27096	-0.86718	-1.11	-20.5359
-0.2734	-7.08385	-0.2734	-0.89955	-1.12	-22.7141
-0.27584	-7.04856	-0.27584	-0.87627	-1.13	-24.9804
-0.27828	-7.19231	-0.27828	-0.9411	-1.14	-27.2937
-0.28073	-7.02801	-0.28073	-0.95209	-1.15	-29.6742
-0.28317	-6.9957	-0.28317	-1.00174	-1.16	-32.0884
-0.28561	-7.00778	-0.28561	-0.97767	-1.17	-34.5233
-0.28805	-6.84987	-0.28805	-0.98878	-1.18	-36.9361
-0.29049	-6.83661	-0.29049	-0.94137	-1.19	-39.3424
-0.29293	-6.82184	-0.29293	-0.90291	-1.2	-41.7087
-0.29537	-7.18628	-0.29537	-0.96727	-1.21	-44.0482
-0.29781	-7.17588	-0.29781	-0.94897	-1.22	-46.3358
-0.30026	-7.54493	-0.30026	-0.99743	-1.23	-48.4965
-0.3027	-7.66763	-0.3027	-0.99073	-1.24	-50.5961
-0.30514	-7.84483	-0.30514	-1.01981	-1.25	-52.6547
-0.30758	-7.99689	-0.30758	-0.95494	-1.26	-54.6663
-0.31002	-7.9902	-0.31002	-0.95324	-1.27	-56.5727
-0.31246	-8.24995	-0.31246	-0.94375	-1.28	-58.4951
-0.3149	-8.08381	-0.3149	-0.94491	-1.29	-60.4343
-0.31735	-8.48242	-0.31735	-1.01869	-1.3	-62.413
-0.31979	-8.30765	-0.31979	-0.9922	-1.31	-64.4196
-0.32223	-8.37765	-0.32223	-1.01882	-1.32	-66.4914
-0.32467	-8.472	-0.32467	-0.98564	-1.33	-68.6449
-0.32711	-8.52532	-0.32711	-0.99862	-1.34	-70.7806
-0.32955	-8.92587	-0.32955	-0.94	-1.35	-72.9284
-0.33199	-8.80971	-0.33199	-0.97443	-1.36	-75.1727
-0.33444	-9.35659	-0.33444	-1.00761	-1.37	-77.4598
-0.33688	-9.19475	-0.33688	-0.98464	-1.38	-79.7129
-0.33932	-9.57545	-0.33932	-1.03544	-1.39	-81.8969
-0.34176	-9.5048	-0.34176	-0.98767	-1.4	-84.0745
-0.3442	-9.66335	-0.3442	-0.99291	-1.41	-86.3046
-0.34664	-9.91375	-0.34664	-0.94648	-1.42	-88.4629
-0.34908	-9.87853	-0.34908	-0.96718	-1.43	-90.6186
-0.35153	-10.291	-0.35153	-0.94094	-1.44	-92.8118
-0.35397	-10.0435	-0.35397	-0.99328	-1.45	-95.0521
-0.35641	-10.4792	-0.35641	-1.05339	-1.46	-97.0844
-0.35885	-10.2588	-0.35885	-1.00172	-1.47	-99.092
-0.36129	-10.5096	-0.36129	-1.02672	-1.48	-101.075
-0.36373	-10.6222	-0.36373	-0.98637	-1.49	-103.033
-0.36617	-10.8511	-0.36617	-0.99861	-1.5	-104.967
-0.36862	-11.2694	-0.36862	-0.96233	-1.51	-106.875
-0.37106	-11.1926	-0.37106	-1.0401	-1.52	-108.76
-0.3735	-11.6427	-0.3735	-1.03909	-1.53	-110.619
-0.37594	-11.484	-0.37594	-1.05725	-1.54	-112.454
-0.37838	-11.9251	-0.37838	-1.06628	-1.55	-114.264
-0.38082	-11.825	-0.38082	-0.99707	-1.56	-116.049
-0.38326	-12.1782	-0.38326	-1.02492	-1.57	-117.81
-0.38571	-12.438	-0.38571	-1.00352	-1.58	-119.546
-0.38815	-12.5057	-0.38815	-1.03375	-1.59	-121.257
-0.39059	-12.9252	-0.39059	-1.0251	-1.6	-122.944
-0.39303	-12.7002	-0.39303	-1.11465
-0.39547	-13.2082	-0.39547	-1.10754
-0.39791	-13.0778	-0.39791	-1.07882
-0.40035	-13.5437	-0.40035	-1.09916
-0.4028	-13.6167	-0.4028	-1.03894
-0.40524	-13.9102	-0.40524	-1.10215
-0.40768	-14.2858	-0.40768	-1.10457
-0.41012	-14.2882	-0.41012	-1.16859
-0.41256	-14.6933	-0.41256	-1.16286
-0.415	-14.5683	-0.415	-1.21922
-0.41744	-15.0706	-0.41744	-1.16107
-0.41989	-14.9822	-0.41989	-1.09121
-0.42233	-15.4811	-0.42233	-1.14375
-0.42477	-15.6987	-0.42477	-1.11968
-0.42721	-15.8227	-0.42721	-1.18764
-0.42965	-16.216	-0.42965	-1.20214
-0.43209	-16.1669	-0.43209	-1.26733
-0.43453	-16.6587	-0.43453	-1.23523
-0.43698	-16.57	-0.43698	-1.25377
-0.43942	-17.1441	-0.43942	-1.20792
-0.44186	-17.2028	-0.44186	-1.18466
-0.4443	-17.5226	-0.4443	-1.28268
-0.44674	-17.7847	-0.44674	-1.26889
-0.44918	-17.7918	-0.44918	-1.32967
-0.45162	-18.1655	-0.45162	-1.32843
-0.45406	-18.1605	-0.45406	-1.36234
-0.45651	-18.7573	-0.45651	-1.28388
-0.45895	-18.7109	-0.45895	-1.28146
-0.46139	-19.3217	-0.46139	-1.28597
-0.46383	-19.5712	-0.46383	-1.27018
-0.46627	-19.7777	-0.46627	-1.38269
-0.46871	-20.08	-0.46871	-1.35127
-0.47115	-20.1697	-0.47115	-1.38299
-0.4736	-20.6519	-0.4736	-1.35225
-0.47604	-20.6167	-0.47604	-1.37492
-0.47848	-21.249	-0.47848	-1.31837
-0.48092	-21.2728	-0.48092	-1.37873
-0.48336	-21.6652	-0.48336	-1.44919
-0.4858	-21.8558	-0.4858	-1.42701
-0.48824	-21.9391	-0.48824	-1.49247
-0.49069	-22.351	-0.49069	-1.44153
-0.49313	-22.472	-0.49313	-1.45452
-0.49557	-23.115	-0.49557	-1.39868
-0.49801	-23.113	-0.49801	-1.43065
-0.50045	-23.6594	-0.50045	-1.42784
-0.50289	-23.7631	-0.50289	-1.49815
-0.50533	-24.038	-0.50533	-1.59226
-0.50778	-24.3202	-0.50778	-1.54478
-0.51022	-24.499	-0.51022	-1.59634
-0.51266	-25.0149	-0.51266	-1.54839
-0.5151	-25.0767	-0.5151	-1.57536
-0.51754	-25.7205	-0.51754	-1.54476
-0.51998	-25.7202	-0.51998	-1.64563
-0.52242	-26.1901	-0.52242	-1.68325
-0.52487	-26.351	-0.52487	-1.7213
-0.52731	-26.6673	-0.52731	-1.75186
-0.52975	-27.0882	-0.52975	-1.68339
-0.53219	-27.254	-0.53219	-1.73686
-0.53463	-27.8692	-0.53463	-1.71471
-0.53707	-27.8699	-0.53707	-1.77062
-0.53951	-28.4183	-0.53951	-1.78331
-0.54196	-28.4931	-0.54196	-1.8989
-0.5444	-28.8345	-0.5444	-1.93375
-0.54684	-29.0908	-0.54684	-1.92275
-0.54928	-29.4312	-0.54928	-1.96779
-0.55172	-29.9567	-0.55172	-1.90139
-0.55416	-30.023	-0.55416	-1.9863
-0.5566	-30.6151	-0.5566	-1.98899
-0.55905	-30.6669	-0.55905	-2.09909
-0.56149	-31.1772	-0.56149	-2.12462
-0.56393	-31.2819	-0.56393	-2.20248
-0.56637	-31.6827	-0.56637	-2.16741
-0.56881	-32.0535	-0.56881	-2.11682
-0.57125	-32.196	-0.57125	-2.20482
-0.57369	-32.7633	-0.57369	-2.19719
-0.57614	-32.783	-0.57614	-2.29505
-0.57858	-33.3326	-0.57858	-2.33315
-0.58102	-33.4006	-0.58102	-2.45543
-0.58346	-33.9259	-0.58346	-2.44437
-0.5859	-34.1793	-0.5859	-2.46808
-0.58834	-34.5761	-0.58834	-2.45662
-0.59078	-35.1305	-0.59078	-2.41587
-0.59323	-35.2668	-0.59323	-2.5549
-0.59567	-35.7664	-0.59567	-2.56659
-0.59811	-35.8339	-0.59811	-2.67628
-0.60055	-36.3447	-0.60055	-2.70949
-0.60299	-36.3765	-0.60299	-2.79889
-0.60543	-36.8988	-0.60543	-2.73766
-0.60787	-37.2666	-0.60787	-2.7346
-0.61031	-37.461	-0.61031	-2.78513
-0.61276	-38.0038	-0.61276	-2.80065
-0.6152	-38.1009	-0.6152	-2.95433
-0.61764	-38.6477	-0.61764	-2.96648
-0.62008	-38.7012	-0.62008	-3.05325
-0.62252	-39.3329	-0.62252	-3.0605
-0.62496	-39.5071	-0.62496	-3.11926
-0.6274	-39.867	-0.6274	-3.0694
-0.62985	-40.306	-0.62985	-3.14223
-0.63229	-40.3879	-0.63229	-3.27993
-0.63473	-40.8668	-0.63473	-3.28552
-0.63717	-40.9538	-0.63717	-3.42492
-0.63961	-41.5472	-0.63961	-3.42557
-0.64205	-41.6122	-0.64205	-3.48714
-0.64449	-42.3351	-0.64449	-3.45295
-0.64694	-42.7631	-0.64694	-3.51051
-0.64938	-43.0637	-0.64938	-3.51793
-0.65182	-43.5111	-0.65182	-3.63214
-0.65426	-43.6991	-0.65426	-3.82076
-0.6567	-44.2668	-0.6567	-3.81125
-0.65914	-44.3418	-0.65914	-3.92364
-0.66158	-45.0361	-0.66158	-3.92943
-0.66403	-45.2092	-0.66403	-3.99652
-0.66647	-45.6853	-0.66647	-3.98754
-0.66891	-46.0143	-0.66891	-4.11845
-0.67135	-46.1301	-0.67135	-4.20087
-0.67379	-46.6049	-0.67379	-4.28834
-0.67623	-46.8117	-0.67623	-4.42342
-0.67867	-47.5799	-0.67867	-4.39796
-0.68112	-47.6819	-0.68112	-4.51667
-0.68356	-48.3424	-0.68356	-4.53456
-0.686	-48.6494	-0.686	-4.63022
-0.68844	-49.0028	-0.68844	-4.68201
-0.69088	-49.4015	-0.69088	-4.87556
-0.69332	-49.6566	-0.69332	-5.00432
-0.69576	-50.2762	-0.69576	-5.06119
-0.69821	-50.4233	-0.69821	-5.18835
-0.70065	-51.2188	-0.70065	-5.16907
-0.70309	-51.3139	-0.70309	-5.3298
-0.70553	-51.8467	-0.70553	-5.38866
-0.70797	-52.1744	-0.70797	-5.56225
-0.71041	-52.5651	-0.71041	-5.67333
-0.71285	-53.121	-0.71285	-5.84107
-0.7153	-53.383	-0.7153	-5.91924
-0.71774	-54.1894	-0.71774	-5.94841
-0.72018	-54.3353	-0.72018	-6.12129
-0.72262	-54.9936	-0.72262	-6.16841
-0.72506	-55.218	-0.72506	-6.37271
-0.7275	-55.6271	-0.7275	-6.49895
-0.72994	-56.0126	-0.72994	-6.71784
-0.73239	-56.4029	-0.73239	-6.8549
-0.73483	-57.0733	-0.73483	-6.99494
-0.73727	-57.2153	-0.73727	-7.07252
-0.73971	-58.0063	-0.73971	-7.11198
-0.74215	-58.2082	-0.74215	-7.36244
-0.74459	-58.8458	-0.74459	-7.44886
-0.74703	-59.0817	-0.74703	-7.72077
-0.74948	-59.6024	-0.74948	-7.90089
-0.75192	-60.1558	-0.75192	-8.13194
-0.75436	-60.4225	-0.75436	-8.21187
-0.7568	-61.1876	-0.7568	-8.36325
-0.75924	-61.3246	-0.75924	-8.53814
-0.76168	-62.0024	-0.76168	-8.68998
-0.76412	-62.1287	-0.76412	-9.0116
-0.76656	-62.759	-0.76656	-9.16069
-0.76901	-63.1232	-0.76901	-9.43384
-0.77145	-63.6501	-0.77145	-9.61918
-0.77389	-64.4355	-0.77389	-9.8451
-0.77633	-64.6542	-0.77633	-9.9274
-0.77877	-65.3469	-0.77877	-10.1252
-0.78121	-65.554	-0.78121	-10.4376
-0.78365	-66.224	-0.78365	-10.6198
-0.7861	-66.3977	-0.7861	-11.0211
-0.78854	-67.0763	-0.78854	-11.2211
-0.79098	-67.626	-0.79098	-11.5221
-0.79342	-67.9149	-0.79342	-11.6649
-0.79586	-68.6265	-0.79586	-11.9314
-0.7983	-68.7542	-0.7983	-12.1462
-0.80074	-69.4783	-0.80074	-12.4931
-0.80319	-69.6418	-0.80319	-12.9338
-0.80563	-70.4294	-0.80563	-13.1536
-0.80807	-70.7782	-0.80807	-13.5406
-0.81051	-71.3107	-0.81051	-13.7757
-0.81295	-71.9561	-0.81295	-14.0941
-0.81539	-72.163	-0.81539	-14.2615
-0.81783	-72.7967	-0.81783	-14.6304
-0.82028	-72.976	-0.82028	-15.0202
-0.82272	-73.7188	-0.82272	-15.4023
-0.82516	-73.8932	-0.82516	-15.9144
-0.8276	-74.6792	-0.8276	-16.1588
-0.83004	-75.1998	-0.83004	-16.5827
-0.83248	-75.572	-0.83248	-16.8372
-0.83492	-76.199	-0.83492	-17.2348
-0.83737	-76.4795	-0.83737	-17.5528
-0.83981	-77.2084	-0.83981	-18.1108
-0.84225	-77.3892	-0.84225	-18.6463
-0.84469	-78.2722	-0.84469	-19.0541
-0.84713	-78.5734	-0.84713	-19.5492
-0.84957	-79.1265	-0.84957	-19.8245
-0.85201	-79.6462	-0.85201	-20.3161
-0.85446	-79.8999	-0.85446	-20.6464
-0.8569	-80.5451	-0.8569	-21.1292
-0.85934	-80.7935	-0.85934	-21.6064
-0.86178	-81.6766	-0.86178	-22.198
-0.86422	-81.8854	-0.86422	-22.7005
-0.86666	-82.7361	-0.86666	-23.0626
-0.8691	-83.1972	-0.8691	-23.6409
-0.87155	-83.677	-0.87155	-23.9731
-0.87399	-84.2364	-0.87399	-24.5847
-0.87643	-84.579	-0.87643	-25.0856
-0.87887	-85.3812	-0.87887	-25.7745
-0.88131	-85.5664	-0.88131	-26.3562
-0.88375	-86.5114	-0.88375	-26.9543
-0.88619	-86.7858	-0.88619	-27.422
-0.88864	-87.4382	-0.88864	-27.7447
-0.89108	-87.8396	-0.89108	-28.43
-0.89352	-88.2353	-0.89352	-28.8619
-0.89596	-88.9207	-0.89596	-29.5377
-0.8984	-89.2535	-0.8984	-30.1761
-0.90084	-90.1644	-0.90084	-30.8813
-0.90328	-90.3887	-0.90328	-31.4232
-0.90573	-91.2156	-0.90573	-31.9679
-0.90817	-91.4985	-0.90817	-32.5336
-0.91061	-92.0443	-0.91061	-32.9686
-0.91305	-92.5437	-0.91305	-33.7614
-0.91549	-92.9643	-0.91549	-34.2891
-0.91793	-93.8395	-0.91793	-35.067
-0.92037	-94.0696	-0.92037	-35.7429
-0.92281	-94.9867	-0.92281	-36.4105
-0.92526	-95.2452	-0.92526	-36.8869
-0.9277	-95.9986	-0.9277	-37.3995
-0.93014	-96.2857	-0.93014	-38.1021
-0.93258	-96.8428	-0.93258	-38.6098
-0.93502	-97.5062	-0.93502	-39.4649
-0.93746	-97.8467	-0.93746	-40.0684
-0.9399	-98.7289	-0.9399	-40.7937
-0.94235	-98.9281	-0.94235	-41.397
-0.94479	-99.7615	-0.94479	-42.026
-0.94723	-99.9575	-0.94723	-42.5731
-0.94967	-100.642	-0.94967	-43.2571
-0.95211	-101.135	-0.95211	-44.0893
-0.95455	-101.744	-0.95455	-44.6294
-0.95699	-102.644	-0.95699	-45.4959
-0.95944	-102.957	-0.95944	-46.1142
-0.96188	-103.793	-0.96188	-46.8151
-0.96432	-104.037	-0.96432	-47.3478
-0.96676	-104.849	-0.96676	-47.9877
-0.9692	-105.156	-0.9692	-48.7013
-0.97164	-105.866	-0.97164	-49.4228
-0.97408	-106.543	-0.97408	-50.3377
-0.97653	-106.966	-0.97653	-50.8926
-0.97897	-107.778	-0.97897	-51.6954
-0.98141	-107.96	-0.98141	-52.2574
-0.98385	-108.785	-0.98385	-52.9335
-0.98629	-109.003	-0.98629	-53.5245
-0.98873	-109.863	-0.98873	-54.372
-0.99117	-110.32	-0.99117	-55.2031
-0.99362	-111.004	-0.99362	-55.8806
-0.99606	-111.801	-0.99606	-56.7181
-0.9985	-112.174	-0.9985	-57.2621
-1.00094	-113.025	-1.00094	-58.0493
-1.00338	-113.28	-1.00338	-58.6249
-1.00582	-114.181	-1.00582	-59.3396
-1.00826	-114.487	-1.00826	-60.115
-1.01071	-115.414	-1.01071	-60.973
-1.01315	-116.062	-1.01315	-61.8594
-1.01559	-116.525	-1.01559	-62.4983
-1.01803	-117.32	-1.01803	-63.2948
-1.02047	-117.651	-1.02047	-63.8419
-1.02291	-118.532	-1.02291	-64.6699
-1.02535	-118.826	-1.02535	-65.3008
-1.0278	-119.855	-1.0278	-66.2402
-1.03024	-120.302	-1.03024	-67.0734
-1.03268	-121.044	-1.03268	-67.8668
-1.03512	-121.726	-1.03512	-68.5491
-1.03756	-122.053	-1.03756	-69.1023
-1.04	-122.843	-1.04	-69.9402
-1.04244	-123.145	-1.04244	-70.504
-1.04489	-124.155	-1.04489	-71.3563
-1.04733	-124.442	-1.04733	-72.1366
-1.04977	-125.481	-1.04977	-73.0338
-1.05221	-126.084	-1.05221	-73.8489
-1.05465	-126.689	-1.05465	-74.5611
-1.05709	-127.39	-1.05709	-75.2581
-1.05953	-127.827	-1.05953	-75.8123
-1.06198	-128.769	-1.06198	-76.8031
-1.06442	-129.118	-1.06442	-77.4443
-1.06686	-130.167	-1.06686	-78.3999
-1.0693	-130.573	-1.0693	-79.223
-1.07174	-131.395	-1.07174	-80.0383
-1.07418	-131.874	-1.07418	-80.6213
-1.07662	-132.37	-1.07662	-81.2127
-1.07906	-133.209	-1.07906	-82.016
-1.08151	-133.657	-1.08151	-82.6361
-1.08395	-134.787	-1.08395	-83.6231
-1.08639	-135.134	-1.08639	-84.3676
-1.08883	-136.143	-1.08883	-85.2417
-1.09127	-136.629	-1.09127	-86.0225
-1.09371	-137.349	-1.09371	-86.7802
-1.09615	-138.019	-1.09615	-87.3397
-1.0986	-138.527	-1.0986	-88.0622
-1.10104	-139.481	-1.10104	-89.0484
-1.10348	-139.858	-1.10348	-89.6812
-1.10592	-140.92	-1.10592	-90.7165
-1.10836	-141.245	-1.10836	-91.446
-1.1108	-142.157	-1.1108	-92.2194
-1.11324	-142.604	-1.11324	-92.8113
-1.11569	-143.279	-1.11569	-93.5128
-1.11813	-144.117	-1.11813	-94.2046
-1.12057	-144.667	-1.12057	-95.0014
-1.12301	-145.752	-1.12301	-96.0568
-1.12545	-146.165	-1.12545	-96.7031
-1.12789	-147.182	-1.12789	-97.5874
-1.13033	-147.563	-1.13033	-98.2775
-1.13278	-148.33	-1.13278	-99.0097
-1.13522	-148.92	-1.13522	-99.5653
-1.13766	-149.626	-1.13766	-100.369
-1.1401	-150.646	-1.1401	-101.251
-1.14254	-151.076	-1.14254	-102.016
-1.14498	-152.152	-1.14498	-102.999
-1.14742	-152.54	-1.14742	-103.547
-1.14987	-153.528	-1.14987	-104.345
-1.15231	-153.948	-1.15231	-104.898
-1.15475	-154.801	-1.15475	-105.57
-1.15719	-155.594	-1.15719	-106.234
-1.15963	-156.145	-1.15963	-107.111
-1.16207	-157.099	-1.16207	-108.015
-1.16451	-157.426	-1.16451	-108.696
-1.16696	-158.361	-1.16696	-109.533
-1.1694	-158.591	-1.1694	-109.993
-1.17184	-159.558	-1.17184	-110.75
-1.17428	-160.091	-1.17428	-111.249
-1.17672	-160.937	-1.17672	-112.003
-1.17916	-161.924	-1.17916	-112.757
-1.1816	-162.382	-1.1816	-113.449
-1.18405	-163.337	-1.18405	-114.134
-1.18649	-163.715	-1.18649	-114.612
-1.18893	-164.735	-1.18893	-115.307
-1.19137	-165.087	-1.19137	-115.702
-1.19381	-166.085	-1.19381	-116.351
-1.19625	-166.811	-1.19625	-116.898
-1.19869	-167.411	-1.19869	-117.545
-1.20114	-168.275	-1.20114	-118.147
-1.20358	-168.63	-1.20358	-118.654
-1.20602	-169.634	-1.20602	-119.073
-1.20846	-169.985	-1.20846	-119.407
-1.2109	-171.107	-1.2109	-120.144
-1.21334	-171.605	-1.21334	-120.473
-1.21578	-172.53	-1.21578	-121.235
-1.21823	-173.339	-1.21823	-121.822
-1.22067	-173.856	-1.22067	-122.389
-1.22311	-174.768	-1.22311	-122.763
-1.22555	-175.12	-1.22555	-123.139
-1.22799	-176.197	-1.22799	-123.649
-1.23043	-176.542	-1.23043	-123.996
-1.23287	-177.639	-1.23287	-124.714
-1.23531	-178.295	-1.23531	-125.171
-1.23776	-179.017	-1.23776	-125.802
-1.2402	-179.764	-1.2402	-126.313
-1.24264	-180.242	-1.24264	-126.826
-1.24508	-181.257	-1.24508	-127.213
-1.24752	-181.681	-1.24752	-127.756
-1.24996	-182.843	-1.24996	-128.506
-1.2524	-183.311	-1.2524	-128.916
-1.25485	-184.255	-1.25485	-129.718
-1.25729	-184.877	-1.25729	-130.248
-1.25973	-185.446	-1.25973	-130.895
-1.26217	-186.311	-1.26217	-131.323
-1.26461	-186.791	-1.26461	-131.84
-1.26705	-187.99	-1.26705	-132.497
-1.26949	-188.404	-1.26949	-133.124
-1.27194	-189.569	-1.27194	-133.99
-1.27438	-190.148	-1.27438	-134.46
-1.27682	-190.968	-1.27682	-135.118
-1.27926	-191.631	-1.27926	-135.604
-1.2817	-192.214	-1.2817	-136.25
-1.28414	-193.222	-1.28414	-136.734
-1.28658	-193.636	-1.28658	-137.54
-1.28903	-194.772	-1.28903	-138.358
-1.29147	-195.207	-1.29147	-139.035
-1.29391	-196.212	-1.29391	-139.819
-1.29635	-196.642	-1.29635	-140.317
-1.29879	-197.364	-1.29879	-141.07
-1.30123	-198.228	-1.30123	-141.544
-1.30367	-198.807	-1.30367	-142.232
-1.30612	-199.973	-1.30612	-142.963
-1.30856	-200.401	-1.30856	-143.798
-1.311	-201.455	-1.311	-144.646
-1.31344	-201.83	-1.31344	-145.239
-1.31588	-202.763	-1.31588	-145.965
-1.31832	-203.359	-1.31832	-146.435
-1.32076	-204.051	-1.32076	-147.275
-1.32321	-205.113	-1.32321	-147.861
-1.32565	-205.607	-1.32565	-148.728
-1.32809	-206.69	-1.32809	-149.542
-1.33053	-207.073	-1.33053	-150.346
-1.33297	-208.146	-1.33297	-150.952
-1.33541	-208.488	-1.33541	-151.429
-1.33785	-209.377	-1.33785	-152.258
-1.3403	-210.168	-1.3403	-152.733
-1.34274	-210.817	-1.34274	-153.582
-1.34518	-211.841	-1.34518	-154.34
-1.34762	-212.251	-1.34762	-155.153
-1.35006	-213.302	-1.35006	-155.909
-1.3525	-213.619	-1.3525	-156.623
-1.35494	-214.621	-1.35494	-157.184
-1.35739	-215.113	-1.35739	-157.721
-1.35983	-216.032	-1.35983	-158.699
-1.36227	-217.013	-1.36227	-159.264
-1.36471	-217.53	-1.36471	-160.229
-1.36715	-218.506	-1.36715	-161.018
-1.36959	-218.857	-1.36959	-161.777
-1.37203	-219.936	-1.37203	-162.272
-1.37448	-220.296	-1.37448	-162.856
-1.37692	-221.29	-1.37692	-163.543
-1.37936	-221.97	-1.37936	-164.044
-1.3818	-222.676	-1.3818	-165.044
-1.38424	-223.566	-1.38424	-165.677
-1.38668	-224.011	-1.38668	-166.432
-1.38912	-225.003	-1.38912	-167.162
-1.39156	-225.325	-1.39156	-167.858
-1.39401	-226.521	-1.39401	-168.343
-1.39645	-226.984	-1.39645	-169.059
-1.39889	-227.994	-1.39889	-169.976
-1.40133	-228.834	-1.40133	-170.534
-1.40377	-229.435	-1.40377	-171.517
-1.40621	-230.321	-1.40621	-172.16
-1.40865	-230.693	-1.40865	-172.929
-1.4111	-231.747	-1.4111	-173.431
-1.41354	-232.081	-1.41354	-174.111
-1.41598	-233.163	-1.41598	-174.813
-1.41842	-233.795	-1.41842	-175.548
-1.42086	-234.575	-1.42086	-176.53
-1.4233	-235.26	-1.4233	-177.141
-1.42574	-235.72	-1.42574	-177.955
-1.42819	-236.701	-1.42819	-178.5
-1.43063	-237.039	-1.43063	-179.223
-1.43307	-238.211	-1.43307	-179.797
-1.43551	-238.625	-1.43551	-180.617
-1.43795	-239.621	-1.43795	-181.514
-1.44039	-240.21	-1.44039	-182.281
-1.44283	-240.83	-1.44283	-183.15
-1.44528	-241.652	-1.44528	-183.757
-1.44772	-242.091	-1.44772	-184.652
-1.45016	-243.215	-1.45016	-185.155
-1.4526	-243.615	-1.4526	-185.855
-1.45504	-244.792	-1.45504	-186.598
-1.45748	-245.294	-1.45748	-187.401
-1.45992	-246.175	-1.45992	-188.228
-1.46237	-246.73	-1.46237	-188.908
-1.46481	-247.297	-1.46481	-189.622
-1.46725	-248.272	-1.46725	-190.103
-1.46969	-248.746	-1.46969	-191.024
-1.47213	-249.862	-1.47213	-191.636
-1.47457	-250.263	-1.47457	-192.526
-1.47701	-251.319	-1.47701	-193.372
-1.47946	-251.68	-1.47946	-194.22
-1.4819	-252.419	-1.4819	-194.864
-1.48434	-253.16	-1.48434	-195.477
-1.48678	-253.735	-1.48678	-196.32
-1.48922	-254.882	-1.48922	-196.845
-1.49166	-255.259	-1.49166	-197.725
-1.4941	-256.331	-1.4941	-198.473
-1.49655	-256.688	-1.49655	-199.336
-1.49899	-257.639	-1.49899	-200.08
-1.50143	-258.085	-1.50143	-200.811
-1.50387	-258.792	-1.50387	-201.437
-1.50631	-259.679	-1.50631	-202.078
-1.50875	-260.124	-1.50875	-203.125
-1.51119	-261.152	-1.51119	-203.751
-1.51364	-261.469	-1.51364	-204.74
-1.51608	-262.472	-1.51608	-205.34
-1.51852	-262.738	-1.51852	-206.054
-1.52096	-263.625	-1.52096	-206.497
-1.5234	-264.242	-1.5234	-207.013
-1.52584	-264.96	-1.52584	-207.736
-1.52828	-265.99	-1.52828	-208.388
-1.53073	-266.396	-1.53073	-209.509
-1.53317	-267.356	-1.53317	-210.245
-1.53561	-267.62	-1.53561	-211.193
-1.53805	-268.569	-1.53805	-211.881
-1.54049	-268.924	-1.54049	-212.452
-1.54293	-269.728	-1.54293	-212.958
-1.54537	-270.528	-1.54537	-213.733
-1.54781	-270.978	-1.54781	-214.703
-1.55026	-271.805	-1.55026	-215.416
-1.5527	-272.056	-1.5527	-216.508
-1.55514	-272.977	-1.55514	-217.199
-1.55758	-273.151	-1.55758	-218.043
-1.56002	-274.113	-1.56002	-218.631
-1.56246	-274.603	-1.56246	-219.285
-1.5649	-275.275	-1.5649	-219.933
-1.56735	-275.999	-1.56735	-220.75
-1.56979	-276.318	-1.56979	-221.778
-1.57223	-277.179	-1.57223	-222.462
-1.57467	-277.322	-1.57467	-223.374
-1.57711	-278.29	-1.57711	-223.995
-1.57955	-278.539	-1.57955	-224.822
-1.58199	-279.458	-1.58199	-225.538
-1.58444	-280.099	-1.58444	-226.425
-1.58688	-280.707	-1.58688	-227.129
-1.58932	-281.293	-1.58932	-227.866
-1.59176	-281.858	-1.59176	-228.573
-1.5942	-282.401	-1.5942	-229.279
-1.59664	-282.923	-1.59664	-229.984
-1.59908	-283.423	-1.59908	-230.687
-1.60153	-283.901	-1.60153	-231.388

[truncated: 11 more sheets: Figure 3b, Figure 3c, Figure 3d, Figure 3e, Figure 4a, Figure 4b, Figure 4d, Figure 4e, Figure 4f, Figure 5b, Figure 5d]
